# Supplementary material for: Analysis of hematological indicators via explainable artificial intelligence in the diagnosis of acute heart failure: a retrospective study
Source: Front Med (Lausanne). 2024 Mar 27;11:1285067. doi: 10.3389/fmed.2024.1285067 (PMC11023638; doi:10.3389/fmed.2024.1285067)
Supplement: Supplementary file 1 [file Data_Sheet_1.xlsx]

## Sheet: Sayfa1
Status (control:0, AHF:1)	EF status (EF below 40%:0, EF between 40-50%:1, EF above 50%:2)	Age	Gender (0:female, 1:male)	WBC	RBC	HGB	BA	EO	LY	MO	NEU	NEU/LY	MPV	PLT	HCT	MCV	RDW-SD	RDW-CV	MCH	MCHC	PDW	PCT
0	2	28	1	10.9	5.09	15.3	0.06	0.19	2.77	0.96	6.22		10	309	46.3	91.9	58	11.5	30.1	33	11.2	0.31
0	2	40	0	5.96	5.16	15.6	0.03	0.37	2.36	0.43	2.77		13.3	214	45.9	89	40.4	12.4	30.2	34	22	0.28
0	2	64	1	4.59	5.51	14.9	0.05	0.05	1.12	0.27	3.1		11	193	43.8	79.5	38.2	13.4	27	34	13.6	0.21
0	2	57	0	7.26	4.7	12.5	0.05	0.11	3.46	0.7	2.94		10	321	40.2	85.5	46	14.8	24.6	32.1	11.9	0.32
0	2	58	0	7.15	4.37	12.1	0.03	0.34	1.9	0.47	4.41		9.69	209	38	87	48	15.1	37.7	31.8	11.4	0.2
0	2	47	1	8.4	4.55	13.4	0.05	0.11	3.6	0.7	4.3		11	296	37.3	86.6	37.3	13	27	34.2	16	0.25
0	2	59	0	4.65	4.99	13.9	0.02	0.1	1.85	0.35	4.33		9.19	229	43.9	88	39	13.2	27.9	31.7	10.4	0.21
0	2	63	0	5.59	4.23	11.8	0.01	0.12	1.47	0.37	3.62		9.4	215	34.7	82	43.6	14.6	27.9	34	9.69	0.2
0	2	45	1	5.9	5.28	15	0.01	0.1	2.4	0.6	2.9		7.8	260	43.1	81.7	38.9	13.3	28.4	34.7	17.1	0.2
0	2	37	0	8.58	4.57	13.7	0.04	0.12	1.9	0.67	5.85		10.3	318	41.3	90.4	44.2	13.4	30	32.2	11.8	0.33
0	2	44	1	5.57	5.38	15.6	0.06	0.26	2.43	0.51	2.31		8.69	286	45.8	85.1	43.3	14.1	29	34.1	8.69	0.25
0	2	52	0	9.8	4.46	13.6	0.1	0.2	3	0.7	5.8		9.69	259	39.79	89.2	39	13.2	30.5	34.2	16.89	0.25
0	2	66	1	7.6	4.2	12.2	0.03	0.07	2.06	0.57	4.84		8.9	266	36.9	88	40	12.8	29.1	33	16	0.23
0	2	68	0	4.42	4.58	13.1	0.034	0.08	1.28	0.3	2.73		10.19	207	39.79	86.9	39	13.1	28.6	32.9	11.4	0.21
0	2	58	1	8.39	5.62	16.2	0.04	0.1	1.87	0.69	5.69		11.9	221	45.2	80.04	34.5	11.9	28.8	35.79	15.7	0.26
0	2	82	0	9.16	4.9	15.2	0.02	0.03	2.24	0.71	6.16		9.69	203	46.7	95.4	47.9	13.6	31	32.5	10.5	0.2
0	2	49	1	8.4	5.42	16.2	0.1	0.02	2.8	0.5	4.8		7.1	308	46.1	85.1	38	12.8	29.9	35.2	16.6	0.21
0	2	31	0	8.2	4.38	13.5	0.02	0.07	1.63	0.41	6.11		9.19	290	40.5	92.3	40	14	30.8	33.29	9.1	0.27
0	2	51	1	9.48	5.19	16.39	0.03	0.26	2.54	0.56	6.08		8.8	270	47.7	91.8	42.5	12.9	31.6	34.4	9.3	0.24
0	2	75	0	8.71	4.73	12.9	0.04	0.04	1.79	0.5	6.34		10.1	353	41.1	86.9	38.5	13.5	27.3	31.4	11.2	0.36
0	2	56	0	4.41	4.2	12	0.01	0.04	0.68	0.32	3.36		10.4	173	36.6	87.1	45.1	14.2	28.6	32.79	12.7	0.18
0	2	44	0	6.93	4.19	12.7	0.08	0.1	2.78	0.77	3.2		9.69	292	37.2	88.8	45.8	14.1	30.3	34.1	10.3	0.28
0	2	51	1	10.89	5.09	16.8	0.17	0.43	3.32	1.05	5.92		10.6	221	47.7	93.5	47.1	13.7	32.9	35.2	12.6	0.23
0	2	30	0	5.84	4.26	12.3	0.02	0.21	2.5	0.43	2.67		9.69	312	35.9	84.3	39.1	12.8	28.9	34.29	10.3	0.3
0	2	63	0	8.1	4.67	12.3	0.01	0.2	2.8	0.6	4.5		8	330	37.5	80.3	43	14.3	26.4	32.79	15.9	0.26
0	2	63	0	6.73	4.86	13.5	0.04	0.13	2.25	0.47	3.84		8.19	332	41.7	85.8	38.8	12.5	27.8	32.4	8.1	0.27
0	2	53	1	6.64	4.59	13.3	0.02	0.05	1.91	0.39	4.26		11.8	155	39.6	86.3	38.2	12.5	29	33.6	15.6	0.18
0	2	33	0	6.26	4.05	10.9	0.04	0.1	1.93	0.39	3.8		8.5	437	34.7	85.5	44.1	14.2	26.8	31.4	8.5	0.37
0	2	65	0	3.7	4.86	13.1	0.01	0.1	1.6	0.3	1.7		7.8	277	40	82.3	38	13	28.1	34.2	15.5	0.21
0	2	73	0	8.85	3	13	0.08	0.28	2.95	0.48	5.09		9.6	368	40.9	81.8	37.5	12.7	26	31.8	10.3	0.35
0	2	20	1	5.8	4.97	14.6	0.01	0.3	2.6	0.8	2		7.6	218	42.7	85.9	39.4	13.7	29.4	34.2	16.5	0.16
0	2	46	0	4.99	3.92	11.3	0.06	0.2	1.21	0.43	3.09		12.9	223	35.6	91	45	13.8	28.9	31.7	18.8	0.29
0	2	57	0	9.1	4.7	14.6	0.04	0.2	3.28	0.78	5.01		9.1	275	40.79	86.8	39.7	12.5	31.1	35.79	16.6	0.25
0	2	58	1	6.8	4.88	14.2	0.01	0.3	2.2	0.6	3.7		8.3	287	42.1	86.2	46	13.9	29	33.7	16.2	0.23
0	2	47	0	8.61	4.78	14.4	0.05	0.09	2.37	0.42	5.68		10.19	341	40.3	90.6	42	13.2	30.1	33.29	12.7	0.35
0	2	61	0	5	4.33	13.2	0.05	0.1	1.3	0.4	3.3		11.6	178	36.9	85.4	34.6	9.6	30.4	35.7	12.3	0.2
0	2	45	1	9.91	4.63	13.6	0.01	0.25	1.85	0.66	7.14		9.69	147	41.6	89.5	44	14.1	29.4	32.9	16.3	0.14
0	2	63	1	6.73	6.34	12.7	0.04	0.12	2.46	0.48	3.63		9.69	303	41.1	64.8	49	17.7	20	30.9	11.7	0.3
0	2	49	1	6.7	4.88	14.1	0.01	0.2	2.29	0.7	3.4		7.7	209	40.79	83.5	38.1	12.7	28.8	34.5	16.8	0.16
0	2	52	1	5.67	4.76	14	0.07	0.01	1.84	0.57	3.17		11	276	41.5	87	46.2	14.3	29.4	33.7	13.3	0.19
0	2	52	1	10.19	4.65	14.9	0.01	0.02	3.1	0.8	6.1		8.1	280	43.9	85	44.2	13.2	32	34	16.6	0.22
0	2	65	1	9.52	4.93	14.9	0.02	0.13	2.71	0.81	5.86		10.6	219	46.7	88	45.8	13.2	30.2	31.9	12.2	0.23
0	2	39	0	9.89	5.07	14.1	0.05	0.22	2.72	0.53	6.37		10	310	42.5	83.7	47	13.9	27.9	33.29	16.3	0.3
0	2	49	0	10.19	4.05	11.2	0.1	0.4	3.3	0.8	5.7		7.6	346	33.4	82.1	36.8	12	27.6	33.5	16.3	0.26
0	2	38	0	8.44	4.65	14.2	0.02	0.27	2.95	0.49	4.72		10.19	342	41.6	89.5	39.8	12.2	30.5	34.1	11.5	0.39
0	2	51	1	9.5	4.66	13.9	0.03	0.13	1.65	0.87	6.82		11.6	146	40.5	86.9	40.8	13	29.8	34.29	14.5	0.17
0	2	63	0	7.7	4.72	13	0.04	0.1	2.54	0.86	4.23		9.1	414	39	82.6	38.6	13	27.5	33.29	9.6	0.38
0	2	72	1	9.11	4.58	11.4	0.06	0.03	1.81	0.63	6.59		10.9	318	36	78.5	46.6	16.5	24.9	31.7	12.5	0.35
0	2	78	0	6.98	4.13	13.2	0.04	0.15	1.05	0.75	4.99		10.1	447	40.7	98.3	51.6	14.3	31.9	32.4	11.1	0.45
0	2	66	1	9.77	5.15	14.5	0.08	0.51	3.31	0.73	5.14		9.6	196	41.4	80.4	38.3	13.2	28.3	35	10.8	0.19
0	2	29	1	6.82	5	15.2	0.06	0.14	2.2	0.45	3.98		10.9	325	44.8	89.6	35	11.9	30.4	33.9	12.9	0.36
0	2	57	0	9.15	4.12	12.9	0.08	0.09	2.86	0.66	5.46		11.1	225	39	94.7	42.2	12.1	31.3	33.1	13.6	0.25
0	2	49	0	7.12	4.55	12	0.06	0.09	2.15	0.61	4.21		11.1	345	38.6	84.6	48.9	15.9	26.3	31.1	14.5	0.38
0	2	61	1	8.92	4.22	12.7	0.04	0.55	3.38	0.56	4.38		9.6	217	37.5	88.8	38	12.7	30.1	33.9	16.5	0.2
0	2	55	0	5.84	4.61	14.6	0.02	0.15	2.08	0.39	3.2		11.2	195	42.7	92.6	41.9	12.4	31.7	34.2	13.5	0.22
0	2	66	1	5.58	5.78	16.1	0.07	0.27	2.33	0.6	2.31		11	108	50.3	87	41.4	13.1	27.9	32	12.1	0.12
0	2	42	1	5.2	4.83	14.2	0.01	0.02	2.1	0.7	2.7		11	138	41	85	39.5	13	30	34	16.89	0.15
0	2	71	0	7.92	4.38	12.4	0.02	0.17	1.42	0.62	5.69		9.1	257	38.9	88.8	43.5	13.3	28.3	31.9	9.9	0.24
0	2	50	0	8.94	3.84	10.4	0.04	0.33	3.11	0.65	4.82		9.1	308	33.8	87.5	42	14.2	27.1	31	8.9	0.28
0	2	57	0	7.66	4.78	15.3	0.04	0.14	2.65	0.73	4.09		10.1	272	45.5	95.2	47.1	13.4	32	33.6	11.7	0.27
0	2	39	0	8.67	4.05	12.7	0.01	0.2	3.44	0.56	4.46		10.9	351	39	96.1	38	12	31.3	32.6	12.3	0.38
0	2	64	0	7.57	4.5	13	0.04	0.19	3.13	0.48	3.71		9.69	281	39.7	88.1	40	12.8	28.9	32.79	16.3	0.27
0	2	50	1	8.1	4.68	14.6	0.01	0.2	1.3	1	5.6		8.9	135	42.3	90.4	41	12.9	31.2	34.5	16.9	0.12
0	2	61	0	9.52	4.65	13	0.03	0.07	1	0.28	8.14		10.3	186	39.2	84.3	43	14.2	28	33.2	12.2	0.19
0	2	42	1	8.48	5.28	16	0.16	0.23	2.91	1.08	4.09		12.3	245	47.6	90.2	44	14.3	30.3	33.6	16.39	0.3
0	2	57	1	5.2	4.8	14.9	0.01	0.01	1.3	0.6	3.2		8.69	133	41.1	85.5	39.8	12.2	30.9	36.1	17	0.11
0	2	70	1	7.69	5.25	15	0.04	0.21	2.4	0.51	4.53		10.19	201	46.1	88	37	12.3	28.6	32.5	12.2	0.21
0	2	46	0	9.42	5.09	11.4	0.09	0.06	2.63	0.78	5.86		10.3	380	37.6	73.7	38.6	14.6	22.4	30.3	11.6	0.39
0	2	69	0	4.2	4.03	12.3	0.02	0.01	1.54	0.3	2.33		12.1	175	36.9	91.6	40	12.8	30.5	33.29	15.5	0.21
0	2	68	0	9.08	4.9	13.2	0.06	0.2	3.1	0.67	5.05		10.4	273	41.8	85.3	44.3	14.3	26.9	31.6	11.8	0.28
0	2	42	1	7.98	4.75	13.8	0.06	0.32	1.93	0.65	5.01		10	276	42.6	89.7	43.5	14.2	29.1	32.4	10.8	0.28
0	2	57	0	8.83	4.01	11	0.02	0.15	2.65	0.63	5.38		10.1	266	33.9	84.5	40.5	13.2	27.4	32.4	11.5	0.27
0	2	70	0	6.1	3.87	10.08	0.01	0.01	1.8	0.5	3.9		10.3	240	32.7	83.4	39	12.7	27.8	33.29	15.9	0.21
0	2	63	1	9.64	4.34	12.5	0.06	0.07	3.6	0.52	5.39		11.2	284	39.79	91.7	44	13.7	28.8	31.4	12.5	0.35
0	2	63	0	5.54	4.69	12.8	0.05	0.17	2.27	0.38	2.67		14.1	173	39.9	85.1	45	13.9	27.3	32.1	23.1	0.24
0	2	70	1	8.13	4.48	13.9	0.04	0.11	3.22	0.73	4.03		11.5	138	39.7	88.6	43.9	13.5	31	35	14.7	0.16
0	2	61	1	8.81	4.34	12.8	0.06	0.13	2.29	0.87	5.46		9.1	280	39	88.9	40	13	29.5	32.79	9.5	0.26
0	2	77	0	7.27	5.12	13.3	0.02	0.02	1.62	0.55	5.05		9.8	299	43.9	85.7	45	14.5	26	30.3	10.9	0.28
0	2	70	1	3.95	4.41	12	0.04	0.07	1.52	0.36	1.96		9.9	256	37.7	85.5	41.7	13.3	27.2	31.8	11.1	0.25
0	2	69	0	5.5	4.76	14.5	0.01	0.01	1.7	0.4	3.4		8.3	250	42.4	88.9	42	13.7	30.4	34.2	16.1	0.2
0	2	67	1	8.33	5.04	15	0.08	0.07	2.5	0.74	4.98		11.4	228	45.4	90.1	43	13.3	29.8	33	14.3	0.26
0	2	69	0	10	5.16	14.6	0.1	0.2	2.2	0.5	7		8.4	286	43.5	84.4	46	14.1	28.3	33.5	16.39	0.23
0	2	55	1	7.2	4.37	12.1	0.01	0.01	1	0.7	5.5		9.69	150	36.7	84	46.8	16.3	27.7	33	17.6	0.14
0	2	49	0	7.7	3.94	12	0.04	0.27	1.61	0.78	5.08		110.4	238	34.6	91.9	40.7	12	30.6	33.29	12.1	0.21
0	2	67	0	5.78	4.96	14	0.07	0.14	1.58	0.41	3.58		8.4	327	40.2	81	37.7	13	28.2	34.79	8.4	0.27
0	2	63	1	3	4.46	12.9	0.01	0.01	0.7	0.5	2.7		8.8	110	37.6	84.4	43.3	15	28.9	34.29	16.8	0.05
0	2	48	0	9.08	3.86	12	0.06	0.1	0.6	0.56	7.74		9.9	326	36	93.3	41	12.3	31.1	33.29	10.7	0.32
0	2	80	1	10.19	3.98	11.1	0.1	0.17	2.31	0.83	6.78		9.1	474	35.1	88.2	54.6	16.89	27.9	31.6	8.9	0.43
0	2	69	1	9	4.54	13.6	0.01	0.3	2.2	0.8	5.7		8.3	235	40.6	89.3	39	12.9	29.9	33.4	17	0.195
0	2	47	0	5.97	4.17	12.8	0.02	0.13	2	0.48	3.33		10.7	246	37.2	89.2	40.8	12.3	30.7	34.4	12.8	0.26
0	2	53	0	6.7	4.45	12.4	0.01	0.01	1.9	0.4	4.4		7.8	397	37.1	83.4	38.9	11.7	27.9	33.5	15.3	0.3
0	2	73	0	9.44	5.48	13.8	0.08	0.26	2	0.78	6.32		11.1	250	43.1	78.59	46.6	16.6	25.2	32	15.3	0.28
0	2	37	1	9.61	5.3	16.5	0.04	0.26	2.52	0.83	5.97		10	272	49	92.5	39	12.7	31.1	33.7	11.5	0.27
0	2	55	0	10.7	4.78	14.1	0.1	0.1	2.7	0.6	7.3		8.19	255	41.7	87.2	41.1	13.3	29.4	33.7	17.6	0.2
0	2	60	1	8.46	4.62	13.7	0.09	0.48	2.13	0.84	4.92		9.8	238	41.3	89.4	41.6	12.7	29.7	33.2	10.8	0.23
0	2	67	0	7.4	4.78	13.4	0.01	0.3	2.4	0.5	4.2		8.1	259	39.5	82.8	43	13.4	28.2	34	16.2	0.2
0	2	64	1	6.99	5.35	15.2	0.05	0.17	2.7	0.47	3.6		9.19	245	45.2	84.5	39	12.1	28.4	33.6	10.19	0.23
0	2	74	0	9.41	4.55	13.3	0.08	0.21	1.95	0.47	6.7		9.8	284	40	87.9	44.6	13.9	29.2	33.29	10.7	0.28
0	2	45	1	6.47	4.45	14.3	0.05	0.43	1.2	0.86	4.01		8.8	178	41.1	92.4	68.4	20.8	32.1	34.79	8.6	0.16
0	2	78	1	9.74	3.56	11.7	0.04	0.61	1.5	1.44	6.15		9.19	238	35.6	100	53.8	14.6	32.9	32.9	8.9	0.22
0	2	71	0	7.5	4.55	13.9	0.01	0.01	2	0.3	5.2		8.69	353	42.1	92.5	44	13.7	30.4	32.9	15.8	0.3
0	2	40	1	6.97	5.25	14.9	0.04	0.17	2.37	0.46	3.93		9.4	214	44.6	85	37.5	12.1	28.4	33.4	10.19	0.2
0	2	64	0	6.47	3.83	12.1	0.02	0.12	2.82	0.5	2.96		11.2	187	36.4	95	44.5	12.8	31.6	33.2	13.3	0.21
0	2	69	1	6.66	4.26	12.3	0.05	0.11	1.81	0.48	4.21		11.7	163	39	91.5	47.3	17.2	28.9	31.5	13.9	0.19
0	2	38	0	8.19	4.42	13.1	0.01	0.01	2.2	0.5	5.5		8.3	349	38.79	87.7	40.1	11.8	29.6	33.7	15.9	2.89
0	2	60	0	5	4.33	13.2	0.02	0.05	1.3	0.4	3.3		10	178	36.9	85.4	34.6	9.6	30.4	35.7	12.3	0.2
0	2	77	0	5.38	4.36	11.5	0.02	0.08	1.94	0.64	2.7		9.1	291	35.6	81.7	47.5	15.8	26.4	32.29	9	0.27
0	2	67	1	8.33	5.04	15	0.08	0.07	2.5	0.74	4.93		11.4	228	45.4	90.1	43	13.3	29.8	33	14.3	0.26
0	2	68	0	4.51	5.39	13.7	0.05	0.1	0.68	0.4	3.27		7.16	230	43.7	81.09	63	19.5	25.4	31.3	18.6	0.16
0	2	61	0	7.12	4.5	13.7	0.05	0.17	2.9	0.46	3.54		10.8	183	38.5	86.4	40.4	12.9	30.4	35.2	12.4	0.2
0	2	74	1	8.73	4.53	12.9	0.01	0.06	0.94	0.56	7.16		10.5	175	36.6	85.2	42.5	14.5	28.5	33.4	16.6	0.18
0	2	56	1	7.2	7.22	13.1	0.07	0.18	1.99	0.53	4.43		9.8	253	44.8	62	53	17.2	18.1	29.2	10.8	0.25
0	2	68	1	7.23	6.43	15.6	0.02	0.11	1.8	0.45	4.87		9.19	249	54	84	65	20	24.3	28.9	11.3	0.23
0	2	60	1	4.7	4.51	12.8	0.01	0.01	1.8	0.4	2.4		8.19	191	38	84.1	43	14	28.2	33.6	17	0.15
0	2	52	0	7.8	3.82	11.3	0.01	0.2	1.2	0.7	5.8		9.69	307	32.9	86.2	39.4	12	29.4	34.2	17.39	0.29
0	2	73	1	5.08	4.69	14.3	0.04	0.16	1.23	0.59	3.08		12.2	146	42.7	91	42	13.1	30.5	33.5	18.1	0.18
0	2	42	0	6.36	4.78	14.7	0.03	0.14	2.2	0.4	3.59		9.5	255	42.2	88.3	38	11.8	30.8	34.79	10.4	0.24
0	2	60	0	6.53	4.68	13.8	0.02	0.09	2.71	0.56	3.14		11.3	231	42.7	91.2	41	12.8	29.5	32.29	11.3	0.26
0	2	58	0	9.48	5.41	12.6	0.05	0.11	3.34	0.74	5.24		10.7	311	42.2	78	43.4	15.4	28.3	29.9	12.2	0.33
0	2	55	1	5.3	4.82	13.8	0.01	0.1	2.29	0.3	2.6		8.19	310	46.2	84.4	41	13.7	28.7	34.4	15.8	0.25
0	2	65	0	4.41	4.18	11.5	0.02	0.15	1.17	0.34	2.75		11.6	210	37.5	89.7	46.3	13.9	27.5	30.7	14.8	0.24
0	2	60	1	10.79	5.45	15.5	0.06	0.06	3.05	0.94	6.61		10.5	266	47.7	87.5	47	15.3	28.4	32.5	12.4	0.28
0	2	53	0	8.19	5.17	14.1	0.01	0.1	3	0.8	4.3		6.2	340	42.4	81.9	39.8	12.3	27.2	33.2	16	0.21
0	2	60	1	8.6	4.2	14.7	0.04	0.48	1.41	0.69	5.97		10.6	190	45.2	107.6	40	13	35	32.5	12	0.41
0	2	63	0	6.55	4.59	13.5	0.03	0.07	2.25	0.68	3.5		10.4	293	40.9	88.9	42.7	13.2	29.3	33	12.3	0.31
0	2	69	0	7.6	4.61	13.1	0.01	0.01	0.8	0.2	6.6		8.1	270	38.2	82.8	39.6	12	28.5	34.4	15.9	0.21
0	2	73	0	3.4	4	11.4	0.01	0.05	0.91	0.26	2.97		9	230	35.4	88.5	44.3	14.6	28.5	33.2	7.6	0.19
0	2	73	0	5.82	3.97	11.5	0.02	0.09	2.43	0.48	2.8		10.3	212	34.4	86.6	41.5	13.1	29	33.4	11.7	0.22
0	2	57	1	9.27	4.88	15.3	0.04	0.27	3.76	0.82	4.4		9.8	298	45.2	92.6	43.9	13	31.4	33.79	11	0.28
0	2	53	0	7.25	4.29	11.8	0.03	0.32	2.62	0.47	3.81		10.3	255	36.6	85.8	42.7	13.7	27.5	32.2	11.8	0.26
0	2	74	0	8.03	4.76	12.4	0.03	0.12	2.63	0.51	4.75		9.69	380	38.5	80.9	41.3	14	26.1	33.2	10.4	0.37
0	2	75	1	5.48	4.41	13.5	0.03	0.14	1.28	0.41	3.62		11.1	198	42.4	96	44.1	12.4	30.6	32.79	11.1	0.22
0	2	35	1	8.61	5.39	16.3	0.05	0.13	2.4	0.6	5.44		10.7	209	46.7	86.6	38.3	12.1	30.2	34.9	13.3	0.22
0	2	68	1	8.23	4.07	12.3	0.1	0.72	3.3	0.66	3.72		8.5	259	36.6	89.7	49.5	13.4	30.3	33.7	15.9	0.32
0	2	67	0	6.2	4.11	12	0.03	0.02	1.33	0.8	4.34		9.8	378	35.2	85.6	38.1	12.3	29.2	34.2	11	0.37
0	2	55	1	8.53	4.28	13.5	0.05	0.09	2.6	0.66	5.14		11	245	38.9	90.9	40.1	12.6	29.2	32.1	13.2	0.27
0	2	61	0	5.14	4.4	13.9	0.04	0.19	2.44	0.61	2.66		11	234	39.4	89.5	41.1	12.5	31.6	35.29	13.9	0.26
0	2	50	1	9.98	4.88	15.6	0.01	0.01	3.36	0.75	5.69		8.9	256	46.2	94.7	43.4	12.4	32	33.79	8.6	0.23
0	2	48	0	7.46	4.9	14.4	0.06	0.12	2.45	0.38	4.45		10.6	341	42.8	87.3	42	13.2	29.4	33.6	13.7	0.36
0	2	58	0	6.05	4.51	13.7	0.05	0.2	1.99	0.46	3.35		9.69	391	39.29	87.1	41	12.8	30.4	34.9	10.4	0.38
0	2	64	1	10.27	5.55	16.3	0.07	0.21	2.88	0.83	6.28		9.8	264	48.4	87.2	40	12.6	29.4	33.7	10.8	0.26
0	2	76	1	10.17	4.76	13.3	0.05	0.39	3.68	0.59	5.46		10.8	393	43.1	90.4	43.8	13.2	27.9	30.9	13.9	0.43
0	2	55	1	6.23	4.49	14.5	0.03	0.19	2.16	0.56	3.28		9.5	338	41	91.3	44	13.3	32.29	35.4	10.19	0.23
0	2	35	1	10.03	5.48	16	0.04	0.2	3.47	0.81	5.52		9.5	261	47	85.8	42	12.8	29.2	34	10.7	0.25
0	2	64	1	8.57	4.94	13.7	0.05	0.24	2.25	0.6	5.43		10.7	248	40.9	82.8	40.5	12.1	27.7	33.5	12.3	0.26
0	2	66	0	6.97	4.98	14.1	0.02	0.28	3.47	0.5	2.7		10.3	244	44.2	88.8	48.8	14.8	28.3	31.9	12.2	0.25
0	2	53	1	10	4.92	14.4	0.1	0.1	2.29	0.6	7.1		7.5	245	41.6	84.7	40.7	13.7	29.2	34.5	16.17	0.18
0	2	66	0	6.85	4.46	12.8	0.01	0.16	1.9	0.55	4.2		9.9	261	37.5	84.1	40.1	13.2	28.7	34.1	10.9	0.26
0	2	56	1	11.1	5.58	16.8	0.1	0.4	5.09	0.8	4.8		6.5	294	48	86	43	13.3	30.1	35	16.39	0.19
0	2	58	1	11.5	4.7	14.5	0.08	0.22	2.7	0.97	7.61		12	238	44.2	94	42.7	13.1	30.9	32.9	16.5	0.18
0	2	43	1	6.4	5.11	15.4	0.03	0.17	1.84	0.34	4.04		9.9	205	45.7	89.4	38.5	11.8	30.1	33.77	12.2	0.2
1	0	80	1	10.6	4.08	12.15	0.05	0.03	3.12	0.86	6.54		12.6	182	38.79	95.1	53.3	15.1	30.6	32.2	15.7	0.23
1	2	80	0	7.51	4.58	12.8	0.09	0.08	2.57	0.77	4		10.9	307	41.3	90.2	52.6	16.1	27.9	31	12.9	0.33
1	2	77	0	9.84	5.09	14.4	0.05	0.01	0.66	0.72	8.41		10.7	248	45	88.2	42.9	13.2	28.2	32	12.1	0.26
1	0	67	1	12.9	5.03	13.6	0.2	1	2.1	1.4	7.8		8	283	41.4	82.3	52	17.8	27	32.7	17.3	0.22
1	2	73	0	12.8	4.84	12.2	0.1	0.1	1.8	0.7	10.1		10.3	247	37	76.5	44.6	16.6	25.2	33	18.3	0.25
1	0	59	1	11	4.96	15	0.1	0.2	2	0.7	8		9.8	330	43.4	87.5	45	14	30.3	34.6	18.3	0.32
1	1	60	1	12.8	5.6	16.1	0.1	0.1	6.6	0.9	5.09		8.19	244	50.2	89.7	49	16.9	28.7	32	17.3	0.2
1	0	78	1	13.2	4.38	13.7	0.1	0.1	1.4	0.7	10.9		8.1	285	40.5	92.4	42	13.6	31.2	33.79	17.39	0.23
1	0	77	0	9	4.48	12.7	0.01	0.1	1.4	0.9	6.6		9.19	165	38.4	85.8	47	16	28.4	33	17.2	0.15
1	1	73	0	9.14	4.51	13.3	0.1	0.1	2.6	0.9	5.5		8.3	240	38.6	85.4	45	15.9	29.6	34.6	17.1	0.19
1	0	70	1	11	3.4	10.7	0.01	0.1	0.6	0.5	3.8		8.6	164	31.6	81	65	23.1	27.4	33.79	16.8	0.14
1	1	49	1	12.2	5.43	16	0.01	0.3	2.8	0.7	3.3		9.5	279	46.7	86.1	41	13.6	29.5	34.2	15.6	0.26
1	0	72	1	8.1	3.89	11.6	0.01	0.01	1.3	0.4	6.4		9	220	34.12	87.8	45	15.4	29.8	33.9	17.2	0.19
1	0	80	0	13.7	4.42	10.9	0.1	0.01	0.6	0.8	10.2		8.4	359	33.4	73.59	64	19.1	26.7	32.6	16.89	0.3
1	0	58	1	7.1	5.15	13.1	0.01	0.1	2.2	0.6	4.09		8.8	409	39.2	76.09	58	17	25.4	33.4	16.1	0.35
1	0	80	0	7.3	4.47	13.2	0.01	0.4	1.9	0.5	4.59		10	251	38.7	86.4	44	14.8	29.5	34.1	16.1	0.25
1	0	43	1	9.4	5.76	16.2	0.1	0.7	3.2	0.8	4.5		7.9	307	48.3	83.8	52	17.1	28.1	33.6	16.2	0.24
1	0	58	1	7.1	5.15	13.1	0.01	0.1	2.2	0.6	4.09		8.8	409	39.2	76.09	53	17	25.4	33.4	16.1	0.35
1	0	64	1	6.8	3.98	12.1	0.01	0.1	1.3	0.8	4.3		9.4	202	34.2	87.7	48	15.2	30.3	34.5	16.7	0.18
1	0	57	1	5.7	4.05	11	0.01	0.1	0.7	0.4	3.5		7.4	271	31.6	77.8	56	18.8	27.3	35	16.6	0.2
1	0	57	1	7.7	3.31	9.1	0.1	0.1	1.7	0.7	5.09		9.4	230	36.2	79.2	42	13.9	27.5	34.7	17.2	0.21
1	0	55	1	6.5	4.46	12.9	0.1	0.1	1.5	0.8	4		8.6	350	38.5	86.4	45.3	15.3	28.9	33.5	17.6	0.3
1	0	80	0	10.7	4.14	11.6	0.01	0.01	2	0.6	8		8	100	35.2	84	54	17	27.8	33	17.6	0.09
1	0	75	1	11.7	4.12	11.9	0.01	0.01	2.1	1.1	8.5		10.7	179	36.1	87.7	45	15.7	28.8	32.9	17.38	0.19
1	2	75	0	4.9	4.22	13.1	0.01	0.01	1.4	1.6	2.8		10.4	361	34.29	93.2	52	17	31.1	33.4	18.7	0.37
1	0	62	1	10.3	4.3	10.8	0.01	0.4	1.2	0.9	7.8		8	150	33.79	78.5	55	18.5	25.2	32.1	16.8	0.12
1	0	62	1	8	3.12	9.8	0.1	0.01	1.2	0.8	5.9		9	213	28.4	91.2	47	16.2	31.6	34.6	17	0.19
1	0	54	1	9.69	4.38	13.6	0.1	0.2	2.29	1.1	6		7.6	253	38.2	87.5	40	13.2	31	35.5	16.1	0.19
1	0	58	0	8.3	4.54	12.5	0.01	0.01	0.7	0.6	6.9		8.5	266	35.79	78.9	53	17.3	27.9	34.9	17.1	0.22
1	0	69	1	6.6	4.38	13.1	0.3	0.2	2.1	0.5	3.8		8	283	38.5	88.6	45	13.9	29.8	33.6	15.8	0.22
1	0	42	1	12.6	5.97	13.2	0.1	0.2	3	1.1	8.1		8.3	453	41.5	69.4	60	19.5	24.2	31.9	15.6	0.37
1	0	49	1	7.3	4.68	13.7	0.1	0.2	3	0.6	3.5		11.1	225	29.7	85	43	13.6	29.2	34.29	18.1	0.25
1	0	51	1	6.8	4.38	14.4	0.1	0.4	1.4	0.7	4.2		8.8	263	33.7	77.2	45	14.6	24.1	33.79	17.6	0.23
1	0	65	0	14.4	4.17	10.8	0.1	0.1	3.1	0.6	10.6		10	399	32.6	78.2	48	16.5	25.9	33.2	16.3	0.39
1	0	58	1	7.4	4.63	14.2	0.1	0.5	2.5	0.6	3.8		7.8	186	41.1	88.6	44	14.4	30.6	34.6	16.6	0.16
1	0	57	0	9.4	5.73	12.2	0.01	0.2	3.7	1	4.4		9.3	386	38.2	66.7	53	18.1	21.3	31.9	17.39	0.35
1	0	50	1	8.6	5.63	16.2	0.01	0.1	2.7	0.6	5.09		8.3	265	48.4	86	42	13.7	28.8	33.4	16	0.22
1	0	76	0	8.4	4.03	12.7	0.1	0.5	2	0.9	4.9		8.5	368	37.4	92.8	46	14.7	31.4	33.9	16.5	0.31
1	0	66	0	8.1	3.92	10.6	0.01	0.1	0.9	0.8	6.3		7.3	242	32.79	83.8	52	17.39	27.2	32.4	16.2	0.17
1	0	47	1	6.6	3.83	12.3	0.01	0.2	2	0.7	3.7		10.3	136	34.4	90.4	42	13.7	32.1	35.6	18	0.16
1	0	59	0	11.4	3.9	11.2	0.01	0.3	1.9	0.5	8.69		9.9	286	33.79	86.7	44	14.2	28.17	33.1	16.7	0.28
1	2	65	1	6.9	3.72	11.8	0.01	0.1	3.3	0.6	2.8		6.9	294	33.5	90.1	48	16.39	31.6	35.1	18.5	0.2
1	0	53	0	8.3	4.95	13.2	0.01	0.2	3.2	0.6	4.3		9.9	292	39.4	79.5	41.7	14.1	26.7	33.5	16.2	0.28
1	0	60	1	11.7	3.26	10.6	0.1	0.6	2.7	1.4	6.9		7.9	454	31.2	95.7	48	16	32.6	34	17.2	0.35
1	1	54	1	10.19	5.55	16.2	0.1	0.1	3.2	0.7	6.1		7.8	249	47.3	85.2	41.1	13.6	29.1	34.2	17.1	0.19
1	0	79	0	5.4	3.95	11.4	0.01	0.4	1.4	0.3	3.3		8.4	281	33.2	88	42	13.7	28.8	34.29	16.3	0.23
1	0	73	1	9.5	5.07	13.7	0.01	0.2	2.8	0.9	5.5		10	195	40.1	86	50	18.6	27.1	34.29	17.2	0.19
1	0	56	1	8.2	4.19	13.7	0.1	0.1	1.1	0.7	5.5		7.9	254	39.79	95	45	14.9	32.6	34.4	16.39	0.2
1	0	53	0	12.4	4	10.6	0.1	0.2	2	0.8	9.4		7.1	495	32	80	54	19.2	26.6	33.2	15.38	0.35
1	0	72	0	8.9	4.22	12.2	0.1	0.2	2.1	1	5.4		9	316	25.29	83.8	41	13.4	28.9	34.5	18.3	0.28
1	0	80	1	7.1	5.01	15.6	0.01	0.8	1.2	0.6	6.4		7.4	327	44	87.9	44	14.6	31.1	35.4	16.8	0.24
1	0	70	1	12.9	4.13	12	0.01	0.01	2.7	1.4	8.8		9.3	269	36	87.1	52	18.2	29	33.4	15.9	0.24
1	0	60	1	7.8	4.61	13.7	0.1	0.2	2.29	0.6	4.59		8.69	392	39.79	86.5	42	13.4	29.7	34.4	16.8	0.33
1	0	75	1	5.8	4.38	14.1	0.01	0.3	1.5	0.4	3.6		7.2	240	40.79	93.2	44	14.2	32.29	34.6	16.3	0.17
1	0	54	0	10.6	4.2	12.6	0.01	0.2	2.1	0.9	7.4		8.6	226	35.2	83.9	39	12.3	30	35.7	16.7	0.19
1	0	62	0	9.84	4.83	12.1	0.02	0.24	2.38	0.66	6.54		10.1	263	39.4	81.59	48	16.5	25	30.6	15.8	0.26
1	0	76	1	8.4	4.18	13.2	0.1	0.7	2.9	0.8	3.8		7.9	162	37.5	89.6	43	14.2	31.6	35.29	17.2	0.12
1	0	57	1	10.6	4.73	14.8	0.01	0.1	2.2	0.7	7.6		9.4	223	42.4	89.6	47	16	31.2	34.9	14.8	0.2
1	0	56	0	6	5.18	15.1	0.01	0.1	1.4	0.3	4.2		8.5	261	42.1	81.3	40	12.9	29.1	35.79	15.9	0.22
1	0	43	1	10.3	4.43	15.5	0.1	0.1	4	0.5	5.6		10.3	211	44.4	100	42	13.8	35.1	35	17.2	0.21
1	0	80	1	11.8	4.34	12.6	0.1	0.1	1.7	0.9	9		8	213	36.2	83.4	41	13.8	29.1	34.9	16.3	0.17
1	0	42	1	7.3	5.3	16	0.01	0.01	1.5	0.4	5.3		10.7	144	45.4	85.7	40.3	13.1	30.3	35.29	18.7	0.15
1	0	60	1	5.6	4.51	15.1	0.01	0.1	1.3	0.5	3.6		8.19	148	42.5	94.2	42	13.7	33.4	35.5	17.19	0.2
1	0	60	1	10.19	4.79	13.8	0.1	0.2	3.5	0.8	5.7		10	266	38.5	81.3	46	16.1	28.8	35.4	16.3	0.26
1	0	51	0	8	4.96	15.1	0.01	0.2	3.7	0.6	4.5		7.4	287	42.3	85.2	40	13.6	30.5	35.79	16.8	0.21
1	0	73	0	7.3	4.69	14	0.01	0.1	1.6	0.5	5		9.3	277	40.79	87.1	41	13.9	29.8	34.2	16.3	0.25
1	0	65	1	7.5	4.66	13.6	0.1	0.1	1.2	0.6	5.5		9.3	200	40.6	87.1	46	15.7	29.1	33.4	17.5	0.18
1	0	77	0	6.3	3.83	10.5	0.01	0.1	1.1	0.4	4.59		6.5	241	31.5	80	51	17.89	27.5	33.4	16.89	0.15
1	0	57	0	7.3	4.17	11.4	0.1	0.2	2.4	0.9	3.8		9.19	241	34.7	83.3	43	14.6	27.5	33	16.89	0.22
1	0	48	1	9	4.34	12.6	0.01	0.1	2.2	1	5.6		8.9	191	36.6	84.2	48	16.1	28.8	34.29	16.89	0.17
1	0	64	1	9.8	5.28	15	0.1	0.4	2.9	0.6	5.8		9.19	215	43.6	82.5	39	13.3	28.3	34.29	16.89	0.19
1	0	71	1	4.5	4.68	14.7	0.01	0.1	0.7	0.5	3.1		10.5	125	43.5	92.8	49	17.89	31.5	33.9	17.7	0.13
1	0	49	0	11.8	5.33	15.8	0.2	1.2	4.09	0.6	6.8		10	289	47.1	88	43	14.6	29.6	33.5	17	0.22
1	0	77	0	4.7	3.47	10.6	0.1	0.2	1.6	0.4	3.5		8.9	278	31.6	91.1	51	17.3	30.7	33.7	16.5	0.24
1	0	54	1	7.2	3.92	10.8	0.01	0.2	0.9	0.4	5.6		8.19	204	31.2	79.7	44	15	27.5	34.5	17.6	0.16
1	0	65	1	8.69	4.78	14.8	0.1	0.1	1.1	0.6	6.8		8.19	233	43.7	91.4	47	16.1	31	33.9	16.7	0.19
1	0	73	1	14.9	4.09	12.2	0.2	0.4	3.3	1.8	9.19		8.1	281	35.5	86.8	44	14.2	29.9	34.5	16.7	0.22
1	0	56	1	7.9	4.8	13.6	0.1	0.1	2.6	0.5	4.7		9.69	225	39.4	82.2	45	15.3	28.5	34.5	16.8	0.21
1	2	80	0	10.6	3.76	10.3	0.01	0.1	0.8	1.1	8.6		8.19	253	30.6	81.4	47	16.39	27.3	33.5	17.2	0.2
1	0	68	1	12.7	5.43	15.8	0.1	0.01	1.6	0.6	10.5		7.7	307	46	84.8	44	15.6	29.1	34.29	16.89	0.23
1	0	57	1	6.3	4.59	11.1	0.01	0.1	0.9	0.6	4.59		8.6	287	34.6	75.2	53	19.7	24.2	32.2	16.89	0.24
1	2	80	0	8.3	5.69	14.9	0.01	0.1	1	0.7	6.4		9.4	204	44.9	78.9	45	14.9	26.1	33.1	16.2	0.19
1	0	78	1	7.4	4.63	14.3	0.01	0.1	2.8	0.6	3.9		8.4	248	40.79	88	44	14.8	30.7	34.9	16.7	0.2
1	0	38	1	5.4	5.19	14.7	0.01	0.3	2.4	0.4	2.2		8.3	278	43	82.8	38.5	13.2	28.4	34.29	16.89	0.23
1	0	70	1	6.59	4.84	13.8	0.01	0.01	0.8	0.4	3.3		8.3	163	40.9	85	63	20.3	28.4	33.7	17.1	0.13
1	0	57	1	6.1	4.63	12.9	0.01	0.1	1.8	0.3	3.9		8.9	254	37.4	80.59	42	14.3	27.8	34.5	17.5	0.22
1	0	68	0	6.8	3.95	11.6	0.01	0.3	2	0.3	4.2		8.4	257	33.5	85	42	14	29.4	34.6	16.8	0.21
1	0	51	1	9.6	6.58	13.9	0.01	0.3	1.4	0.8	7.1		7.8	357	43.9	66.8	54	19.3	21.1	31.6	16.3	0.27
1	0	60	1	7.6	4.45	14.7	0.01	1.1	1.4	0.7	5.4		10.1	511	40.6	91.3	42.9	13.5	33	36.1	19.8	0.51
1	0	66	1	9.5	5.01	13.4	0.1	0.2	1.8	1.2	6.2		8.5	201	39.6	77.8	49.9	18.2	26.6	33.79	16.7	0.17
1	0	60	0	10.1	4.69	11.6	0.01	0.3	2.4	0.8	6.6		8.19	438	35.6	75.8	50	18.39	24.7	32.6	16.2	0.35
1	0	51	1	9.4	4.19	12.5	0.01	0.1	2.29	0.7	6.2		8.3	254	35.79	85.3	39	12.6	29.9	35	17	0.21
1	0	79	0	6.8	4.28	12.1	0.1	0.2	1.6	0.9	4.09		10.5	149	35.2	82.3	45.9	16	28.2	34.2	17.1	0.15
1	0	69	1	6.7	4.91	14.4	0.01	0.01	2.1	0.6	4		9.5	117	41.3	84	60	25.1	29.4	34.9	17.8	0.11
1	0	63	0	5.2	4.01	11.4	0.01	0.01	1.1	0.4	3.6		9.4	241	33.7	84	41	14.8	28.4	33.79	16.8	0.23
1	0	80	0	7.4	3.78	11.7	0.01	0.01	1.2	0.3	5.8		10.1	206	34.1	90.1	43.3	13.7	31	34.4	17.1	0.21
1	0	35	0	8.4	5.11	12.6	0.1	0.01	2.2	0.8	5.2		8.19	319	39.4	77	44.2	16.3	24.17	32	16.6	0.26
1	0	69	1	5.7	4.18	13.6	0.01	0.2	1.1	0.6	3.6		8	100	39.79	95.1	41	14	32.6	34.29	17.2	0.27
1	2	67	0	10.4	4.22	12.2	0.1	0.3	3.6	0.7	5.4		8.19	247	35.9	85.1	40.7	13.6	33.9	33.9	16.89	0.2
1	1	54	1	10.3	5.23	13.9	0.01	0.1	2	0.8	7.2		8.4	299	41	78.5	45	16.39	26.6	33.9	16.1	0.25
1	1	52	1	8.9	4.18	12.5	0.01	0.1	1.7	1.4	5.7		8.6	289	37.1	88.8	42.9	13.8	29.8	33.5	17	0.24
1	1	67	1	6.9	4.59	13.3	0.1	0.1	1.7	1.1	3.9		9.3	149	39	84.9	40.7	13.6	28.9	34	16.8	0.13
1	0	72	1	9.9	3.79	11.7	0.1	0.2	1.5	1.2	7		8.19	330	34.2	90.4	51.2	16.4	30.9	34	16.39	0.27
1	0	68	1	11.12	4.73	14	0.03	0.26	4.86	0.54	5.43		9.9	230	48.8	92.8	45	15.1	29.6	31.9	16.3	0.22
1	0	61	1	7.52	4.3	11.5	0.04	0.23	1.35	0.55	5.35		11.5	153	37.7	87.5	52	19.1	26.8	30.6	16.2	0.17
1	2	77	0	8.9	4.34	11.1	0.1	0.1	2.5	0.8	5.5		9.9	371	35.5	77	46.8	17.1	25.5	33.1	18.7	0.36
1	0	59	0	9	4.83	13.3	0.01	0.1	1.6	0.5	6.8		8.69	216	40.1	83	44	16	27.4	33.1	16.3	0.18
1	0	67	1	9.8	4.34	13.3	0.1	0.6	5.09	0.9	3		10.6	248	39.5	90.8	40	13.8	30.6	33.7	16.3	0.26
1	1	69	1	8.69	4.44	13.7	0.01	0.1	1.7	0.4	6.4		9.5	187	39.29	88.3	36	12.5	30.9	35	16.89	0.17
1	0	68	0	13	4.4	12.8	0.1	0.8	4	0.5	7.6		9.3	149	38.4	87.3	44	15.1	29.1	33.4	18.1	0.13
1	0	71	0	4.3	4.57	11.3	0.01	0.01	1.6	0.4	2.29		8.8	236	34.1	74.8	50	19.89	24.7	33	16.39	0.2
1	0	55	1	10.7	4.73	14.7	0.01	0.1	1.5	1.2	7.9		9.69	223	43	91	47.7	15	31.1	34.1	16.89	0.21
1	0	53	1	7.9	4.44	13.3	0.1	0.3	2.7	0.7	4.09		7.9	283	37.7	84.9	37	13.2	29.9	35.29	16.1	0.22
1	0	78	0	7	4.61	13.4	0.01	0.1	0.8	0.5	5.5		8.19	190	41.3	89.6	44	16.6	29.1	32.5	16.5	0.15
1	0	61	1	8.8	4.26	13.2	0.01	0.3	2.7	0.7	5.09		10.4	277	39	91.4	44.6	13.9	30.9	33.9	17.5	0.28
1	0	59	1	11.9	4.42	12.1	0.1	0.2	2	0.5	9		8.69	395	36.7	83.2	45	16.89	27.5	33	17	0.34
1	0	77	1	7.6	4.4	11	0.01	0.1	0.5	0.4	6.6		9.69	248	34.2	77.8	69.6	26.5	24.9	32.1	17.2	0.24
1	0	62	1	8	4.07	10	0.2	0.2	1.6	0.6	6.1		7.2	387	31.6	77.5	55	18.1	24.7	31.8	16.7	0.25
1	0	65	1	11.2	4.51	13.5	0.01	0.3	1.2	1.3	8.4		9	199	40.2	89.2	48.6	15.7	30	33.7	17.2	0.13
1	0	57	1	10.8	4.76	12.9	0.1	0.1	1.6	0.9	8.1		8.69	228	39.1	82.1	48.1	16.8	27.1	33	16.89	0.19
1	0	70	1	10	4.76	11.4	0.1	0.1	1.9	0.7	7.3		9.4	208	35.1	77.7	47.3	18.4	23.8	32.4	16.8	0.19
1	0	64	1	10.8	5.68	16.8	0.01	0.1	1.9	0.8	6.9		8.19	272	49.8	87.7	43	14.1	29.6	33.79	16.39	0.22
1	0	59	0	3.4	4.2	11	0.01	0.1	0.9	0.3	2		10	176	33	78.7	42.9	15.7	26.1	33.2	17.1	0.17
1	0	61	0	8.9	5.92	13.1	0.2	0.2	2.29	0.8	5.4		8.8	330	40.7	68.8	43	15.9	22.2	32.2	17	0.28
1	0	61	0	8.6	4.28	10.8	0.01	0.2	1.6	0.7	6		8.1	203	31.4	73.4	53	17.7	25.2	32.29	17	0.16
1	0	58	1	7.8	4.13	12.9	0.01	0.01	1.3	0.7	5.8		9	147	37.1	89.6	40.3	12.8	31.2	34.79	16.8	0.11
1	0	59	0	6.6	5.01	13.5	0.01	1.1	1.8	0.4	4.3		9.69	161	40.6	81.09	52	17.1	27	33.29	16.89	0.15
1	0	68	1	12.7	4.75	13.9	0.1	0.1	1.2	1	10.3		8.9	134	40.6	85.4	46.5	15.7	29.2	34.29	16.8	0.12
1	0	67	0	7.9	4.55	12.8	0.01	0.3	1.7	0.9	5		7.8	356	38.69	85.4	47	16.3	28.2	33	17.5	0.27
1	2	78	0	5	4.62	11.9	0.01	0.1	0.8	0.6	3.5		8	183	36.4	78.9	55.1	20.1	25.8	32.7	16.8	0.17
1	1	58	0	9.3	4.42	11.7	0.1	0.2	2.4	0.6	6		9.1	448	35.4	80.4	50.3	17.8	26.4	32.79	16.5	0.4
1	0	77	0	7.1	4.3	13.3	0.1	0.3	2.5	0.6	3.7		7.6	239	37.9	88.1	42.9	14	30.9	35	16.8	0.18
1	0	69	0	7.3	4.55	13.5	0.01	0.4	1.4	0.6	4.3		8.3	194	39.1	85.7	41	13.5	29.7	34.7	16.7	0.16
1	0	69	0	9.6	4.51	14.3	0.1	0.01	2.2	0.8	6.5		10.19	334	42.4	93.8	45.9	13.9	31.6	33.7	17	0.23
1	0	57	1	6.1	5.92	17.8	0.1	0.1	2	0.6	3.3		9.1	156	52.3	88.4	46	14.3	30	33.9	17	0.14
1	0	72	0	9	4.54	11.1	0.1	0.4	2.8	0.8	5		8.1	438	33.9	73.8	44.6	17.3	24.6	33.29	16.3	0.35
1	0	69	0	10	4.37	13.8	0.1	0.1	4	0.6	6.2		8.8	274	42	96.2	51.2	15	31.7	32.9	16.7	0.24
1	0	65	1	6.5	4.59	14.7	0.1	0.3	2.2	0.5	3.5		8	214	41	91.3	42.9	13.6	32.1	35.2	16.39	0.17
1	0	70	1	9.19	3.32	11.1	0.01	0.1	1.2	1	6.8		8.4	183	31.4	94.5	45.5	13.9	32.6	35.5	16.7	0.15
1	0	73	1	7.8	5.24	15.8	0.01	0.4	1.9	0.8	4.59		7.5	222	45.4	86.6	47	15.2	30.1	34.79	17.3	0.16
1	0	80	1	8.3	4.58	15	0.1	0.1	2.6	0.9	4.7		6.6	224	44.1	96.3	46.2	15.2	30.2	35	16.3	0.14
1	0	65	1	10.8	3.98	11.4	0.2	0.3	2.5	0.7	7.1		8.1	334	32.3	83.5	38.9	13.4	28.7	34.29	16.8	0.27
1	0	62	0	9.8	4.38	12.7	0.1	0.1	3.1	0.7	5.8		7.8	368	37.6	85.9	40.3	13.4	28.9	33.7	16.3	0.28
1	0	55	1	8.8	4.5	14.5	0.01	0.01	1.2	0.7	6.8		9.5	206	42.9	95.5	44	15.4	32.29	33.79	16.8	0.19
1	0	75	0	10.5	4.25	12.7	0.1	0.1	2.2	0.5	7.6		8	286	37.5	88	40	14.1	29.9	34	15.9	0.22
1	0	58	0	6.8	4.26	12.5	0.01	0.1	2.5	0.9	3.2		7.8	254	37.2	87.1	53	18	29.2	33.5	16	0.19
1	0	75	1	7.6	4.26	12.7	0.01	0.01	1.6	0.6	5.1		9.4	167	38.1	89.3	47	16	29.7	33.29	16.7	0.15
1	0	63	1	8.6	4.09	12.3	0.01	0.1	1	0.5	7		7.3	247	33.5	86.8	44	15.5	30.2	34.79	16.6	0.18
1	0	69	1	7.6	4.82	13.6	0.01	0.01	1.6	0.6	5.09		8.4	179	41.4	85.7	46	16.89	28.1	32.79	18.3	0.15
1	0	74	1	7.5	4.44	13.7	0.01	0.3	2.29	0.8	4.09		9.69	206	40.2	90.6	42	14.7	30.9	34.1	16.6	0.19
1	0	26	0	12.3	4.8	14	0.01	0.01	1.2	0.6	10.4		9.33	302	40.9	85.1	41.6	13.9	29.2	34.29	17.1	0.28
1	0	80	0	7.1	4.24	11.2	0.1	0.4	2.9	0.6	3.2		10.1	232	33.79	79.7	49	17.7	26.3	33	16.8	0.23
1	0	73	0	7.5	4.47	12.6	0.01	0.01	1.3	0.5	5.6		11.2	134	37.9	84.7	48	17.1	28.2	33.29	17.8	0.14
1	0	80	1	4.9	4.24	12.1	0.01	0.1	1.3	0.4	3.2		6.9	172	35.4	83.5	51	18	28.7	34.29	17.6	0.11
1	0	76	0	9.4	4.44	12.3	0.1	0.2	3.3	0.6	5.3		10	204	36.5	82.2	47	16.89	27.8	33.79	17.2	0.2
1	0	63	1	7.5	3.81	14.8	0.01	0.01	0.6	0.1	6.8		9.1	371	35.6	93.4	50.5	15.7	38.7	41.4	16.6	0.33
1	0	56	1	10.7	4.69	12.9	0.01	0.1	1.3	1	8.19		8.3	228	38	81.09	38	13.4	27.5	33.9	17	0.23
1	0	67	0	12.5	4.84	13.5	0.01	0.4	2.9	0.7	8.5		8.3	449	39.4	81.4	44	16	27.9	34.29	18	0.37
1	0	63	1	5.3	5.25	16.3	0.01	0.1	1.5	0.5	3.2		7.2	189	46.6	88.8	40	13.8	31.1	35	14.5	0.13
1	0	66	1	9.6	4.58	11.4	0.01	0.4	1.8	0.9	7.8		8	186	35.2	74.8	58	23.6	25	32.5	16.89	0.14
1	0	72	0	8.5	3.97	12.2	0.1	0.2	2	0.6	5.5		7.8	267	35	88.1	44	14.3	30.7	34.9	16.8	0.2
1	0	69	1	7.5	5.25	16	0.01	0.2	2.4	0.6	4.2		7.7	258	47.2	90	40	14.3	30.6	34	16.1	0.19
1	0	80	0	11.6	4.75	12.8	0.05	0.38	1.71	1.09	8.39		12.6	157	40	84.8	41	14	26.9	31.7	16.6	0.19
1	0	76	0	9.4	4.44	12.3	0.2	0.1	3.3	0.6	5.3		10	204	36.5	82.2	44	16.89	27.8	33.7	17.2	0.2
1	0	59	1	8	4.57	13.6	0.01	0.5	2.1	1.2	4.09		7.8	184	40.2	97.9	41.4	13.4	29.8	33.7	16.3	0.14
1	2	75	0	14.3	3.97	12	0.1	0.1	2.2	1.6	10.3		6.6	221	35.7	89.8	43.3	13.8	30.1	33.5	17.89	0.19
1	0	66	1	9.6	4.58	11.4	0.01	0.4	0.8	0.9	7.5		8.6	186	35.2	76.8	62	23.6	25	32.5	16.89	0.14
1	0	79	1	11.6	4.09	12.5	0.01	0.6	2.7	1.1	7.2		8	355	36.4	88.6	42	14.3	30.4	34.29	15.9	0.24
1	0	54	0	5.5	3.56	10.7	0.01	0.1	1.6	0.4	3.3		6.9	209	31.4	88.1	39	13.5	30	34.1	17.3	0.18
1	0	67	1	12.1	4.73	15.5	0.1	0.3	1.1	1.2	9.5		8.8	208	46.1	97.5	48.6	14.5	32.79	33.6	17.3	0.19
1	0	60	0	4.9	4.63	13.8	0.01	0.2	1.6	0.5	2.7		9.3	239	40	86.4	38	13.9	29.8	34.5	17	0.19
1	0	74	0	14.1	5.27	14.4	0.1	0.1	3.4	1.3	8		8.1	203	41.1	84.3	41.6	14.5	27.2	33.29	18.1	0.19
1	0	66	1	9.6	5.3	15.7	0.1	0.3	3	0.8	5.4		9.3	227	45.5	85.9	40	14.2	29.7	34.6	17.39	0.21
1	0	76	1	4.9	4.17	12.9	0.01	0.1	1.6	0.4	2.8		9	261	36.9	88.5	38	13.2	30.6	34.9	17	0.23
1	0	73	1	8.69	3.4	10.9	0.01	0.2	1.2	0.7	6.6		8	226	31.1	91.4	40	14	32	35	16.7	0.18
1	0	59	0	11.9	5.3	15.4	0.01	0.01	1.7	0.3	9.8		10.19	193	46.3	87.3	38.79	12.7	29	33.2	17.3	0.19
1	0	46	1	9.5	4.07	14.3	0.01	0.1	3.2	0.4	5.7		10.3	217	43.2	106.1	43	15.6	35.2	33.2	17.2	0.22
1	0	74	1	8.5	5.18	15.8	0.01	0.1	2.8	0.6	5		7.8	177	45.4	87.7	43.3	14.1	30.6	34.9	17.3	0.13
1	2	73	0	9.69	4.09	11.6	0.01	0.3	1.3	0.8	7.4		8.5	215	34.2	83.7	42.9	14.7	28.4	33.9	17	0.18
1	0	61	1	11.4	5.66	16	0.01	0.2	2.29	1.5	7.2		9.5	232	46.9	82.8	40	14.2	28.3	34.12	17.7	0.22
1	0	59	1	8.6	4.38	14.4	0.1	0.4	2.2	0.8	5.09		7.9	262	41	93.5	38	13.9	32.9	35.2	15.7	0.2
1	0	61	1	10.5	3.83	10.9	0.1	0.2	2.4	1.7	6.1		8.6	260	32.79	85.8	46.4	15.5	28.5	33.2	16.5	0.22
1	0	76	0	12.4	4.78	12.4	0.01	0.01	1.8	0.7	9.8		9.8	296	37.79	79.09	60	20.11	26	32.79	16.3	0.28
1	0	65	1	10.4	5.07	14.1	0.1	0.2	3	1.5	5.6		12.4	114	42.3	83.4	48	16	27.8	33.29	17.2	0.14
1	0	67	0	5.7	4.11	12.1	0.01	0.1	1.6	0.4	3.5		9.6	215	35.9	87.5	45	15.3	29.5	33.79	17.2	0.2
1	0	70	0	8.69	4.23	10.6	0.01	0.1	1	0.5	7.1		11.7	268	33.2	78.4	51	17.6	25	31.9	16.5	0.31
1	0	68	1	6.1	4.94	13.9	0.01	0.2	1.8	0.4	3.6		8.4	219	41.8	84.6	45	15.3	28.1	33.2	16.5	0.18
1	1	48	1	6.5	4.63	13.4	0.01	0.1	2.2	0.5	3.7		7.5	260	39.2	84.8	45.9	15.7	29	34.2	16.1	0.19
1	1	67	0	6.8	3.93	10.1	0.01	0.01	1	0.5	5.3		10	236	30.6	77.9	45.5	16.8	25.6	32.79	16.8	0.23
1	0	67	1	7.9	4.75	13.6	0.01	0.3	1.9	0.7	4.9		7.9	235	40.79	85.8	39.8	13.8	28.6	33.29	16.7	0.18
1	0	63	1	11.3	4.79	14	0.01	0.3	3.8	0.5	6.8		7.7	320	41.9	87.6	43	15.3	29.2	33.9	16	0.24
1	0	63	1	13.1	4.42	13.4	0.1	0.2	2.4	0.6	9.8		8.5	228	38.7	87.5	43	14.9	30.3	34.6	15.6	0.19
1	0	66	1	10.4	4.63	12.3	0.01	0.3	1.7	1	7.5		7.5	260	37.7	81.3	45.9	16.2	26.5	32.6	16.8	0.19
1	0	49	0	12.7	5.01	13.8	0.1	0.2	3.9	1	7.5		10.9	219	40	80.8	46	16.5	27.5	34	17.1	0.23
1	0	56	0	10.29	4.65	14.8	0.02	0.04	1.33	0.49	8.44		10.19	259	44.6	95.8	42	14.2	31.2	32.6	16.5	0.26
1	0	72	1	5.2	5.63	15.9	0.01	0.01	0.8	0.5	3.9		10.3	129	48.2	85.6	50	18.1	28.2	33	16.8	0.13
1	0	74	1	9	5.27	13.3	0.01	0.8	2.6	0.9	4.7		7.6	429	40	76	49.9	18.9	25.3	33.29	16.3	0.32
1	0	72	1	8.19	4.11	12.5	0.1	0.01	1.5	0.8	5.8		9.8	228	37	90.1	39	13.9	30.3	33.6	18.6	0.22
1	0	57	1	9.69	5.28	16.3	0.01	0.1	3.5	0.9	5.09		8.3	223	46.4	87.9	38.5	13.7	30.8	35	17.2	0.18
0	2	37	0	8.58	4.57	13.7	0.04	0.12	1.9	0.67	5.85		10.3	318	41.3	90.4	44.2	13.4	30	32.2	11.8	0.33
0	2	44	1	5.57	5.38	15.6	0.06	0.26	2.43	0.51	2.31		8.69	286	45.8	85.1	43.3	14.1	29	34.1	8.69	0.25
0	2	52	0	9.8	4.46	13.6	0.1	0.2	3	0.7	5.8		9.69	259	39.79	89.2	39	13.2	30.5	34.2	16.89	0.25
0	2	66	1	7.6	4.2	12.2	0.03	0.07	2.06	0.57	4.84		8.9	266	36.9	88	40	12.8	29.1	33	16	0.23
0	2	68	0	4.42	4.58	13.1	0.034	0.08	1.28	0.3	2.73		10.19	207	39.79	86.9	39	13.1	28.6	32.9	11.4	0.21
0	2	58	1	8.39	5.62	16.2	0.04	0.1	1.87	0.69	5.69		11.9	221	45.2	80.04	34.5	11.9	28.8	35.79	15.7	0.26
0	2	82	0	9.16	4.9	15.2	0.02	0.03	2.24	0.71	6.16		9.69	203	46.7	95.4	47.9	13.6	31	32.5	10.5	0.2
0	2	49	1	8.4	5.42	16.2	0.1	0.02	2.8	0.5	4.8		7.1	308	46.1	85.1	38	12.8	29.9	35.2	16.6	0.21
0	2	31	0	8.2	4.38	13.5	0.02	0.07	1.63	0.41	6.11		9.19	290	40.5	92.3	40	14	30.8	33.29	9.1	0.27
0	2	70	1	7.69	5.25	15	0.04	0.21	2.4	0.51	4.53		10.19	201	46.1	88	37	12.3	28.6	32.5	12.2	0.21
0	2	46	0	9.42	5.09	11.4	0.09	0.06	2.63	0.78	5.86		10.3	380	37.6	73.7	38.6	14.6	22.4	30.3	11.6	0.39
0	2	69	0	4.2	4.03	12.3	0.02	0.01	1.54	0.3	2.33		12.1	175	36.9	91.6	40	12.8	30.5	33.29	15.5	0.21
0	2	68	0	9.08	4.9	13.2	0.06	0.2	3.1	0.67	5.05		10.4	273	41.8	85.3	44.3	14.3	26.9	31.6	11.8	0.28
0	2	42	1	7.98	4.75	13.8	0.06	0.32	1.93	0.65	5.01		10	276	42.6	89.7	43.5	14.2	29.1	32.4	10.8	0.28
0	2	57	0	8.83	4.01	11	0.02	0.15	2.65	0.63	5.38		10.1	266	33.9	84.5	40.5	13.2	27.4	32.4	11.5	0.27
0	2	70	0	6.1	3.87	10.08	0.01	0.01	1.8	0.5	3.9		10.3	240	32.7	83.4	39	12.7	27.8	33.29	15.9	0.21
0	2	63	1	9.64	4.34	12.5	0.06	0.07	3.6	0.52	5.39		11.2	284	39.79	91.7	44	13.7	28.8	31.4	12.5	0.35
0	2	63	0	5.54	4.69	12.8	0.05	0.17	2.27	0.38	2.67		14.1	173	39.9	85.1	45	13.9	27.3	32.1	23.1	0.24
0	2	70	1	8.13	4.48	13.9	0.04	0.11	3.22	0.73	4.03		11.5	138	39.7	88.6	43.9	13.5	31	35	14.7	0.16
0	2	61	1	8.81	4.34	12.8	0.06	0.13	2.29	0.87	5.46		9.1	280	39	88.9	40	13	29.5	32.79	9.5	0.26
0	2	77	0	7.27	5.12	13.3	0.02	0.02	1.62	0.55	5.05		9.8	299	43.9	85.7	45	14.5	26	30.3	10.9	0.28
0	2	70	1	3.95	4.41	12	0.04	0.07	1.52	0.36	1.96		9.9	256	37.7	85.5	41.7	13.3	27.2	31.8	11.1	0.25
0	2	42	0	6.36	4.78	14.7	0.03	0.14	2.2	0.4	3.59		9.5	255	42.2	88.3	38	11.8	30.8	34.79	10.4	0.24
0	2	60	0	6.53	4.68	13.8	0.02	0.09	2.71	0.56	3.14		11.3	231	42.7	91.2	41	12.8	29.5	32.29	11.3	0.26
0	2	58	0	9.48	5.41	12.6	0.05	0.11	3.34	0.74	5.24		10.7	311	42.2	78	43.4	15.4	28.3	29.9	12.2	0.33
0	2	55	1	5.3	4.82	13.8	0.01	0.1	2.29	0.3	2.6		8.19	310	46.2	84.4	41	13.7	28.7	34.4	15.8	0.25
0	2	65	0	4.41	4.18	11.5	0.02	0.15	1.17	0.34	2.75		11.6	210	37.5	89.7	46.3	13.9	27.5	30.7	14.8	0.24
0	2	60	1	10.79	5.45	15.5	0.06	0.06	3.05	0.94	6.61		10.5	266	47.7	87.5	47	15.3	28.4	32.5	12.4	0.28
0	2	53	0	8.19	5.17	14.1	0.01	0.1	3	0.8	4.3		6.2	340	42.4	81.9	39.8	12.3	27.2	33.2	16	0.21
0	2	60	1	8.6	4.2	14.7	0.04	0.48	1.41	0.69	5.97		10.6	190	45.2	107.6	40	13	35	32.5	12	0.41
0	2	63	0	6.55	4.59	13.5	0.03	0.07	2.25	0.68	3.5		10.4	293	40.9	88.9	42.7	13.2	29.3	33	12.3	0.31
0	2	69	0	7.6	4.61	13.1	0.01	0.01	0.8	0.2	6.6		8.1	270	38.2	82.8	39.6	12	28.5	34.4	15.9	0.21
0	2	73	0	3.4	4	11.4	0.01	0.05	0.91	0.26	2.97		9	230	35.4	88.5	44.3	14.6	28.5	33.2	7.6	0.19
0	2	73	0	5.82	3.97	11.5	0.02	0.09	2.43	0.48	2.8		10.3	212	34.4	86.6	41.5	13.1	29	33.4	11.7	0.22
0	2	57	1	9.27	4.88	15.3	0.04	0.27	3.76	0.82	4.4		9.8	298	45.2	92.6	43.9	13	31.4	33.79	11	0.28
0	2	53	0	7.25	4.29	11.8	0.03	0.32	2.62	0.47	3.81		10.3	255	36.6	85.8	42.7	13.7	27.5	32.2	11.8	0.26
0	2	62	0	7.75	4.53	11.8	0.04	0.17	2.67	0.57	4.29		11.7	292	37.5	82.8	40	14.3	26	31.5	15.6	0.34
0	2	38	1	8.84	4.66	14.8	0.11	0.44	3.28	0.6	4.41		9.5	242	40.9	87.8	39.8	12.5	31.8	36.2	10.7	0.23
0	2	49	1	10.33	5.27	15.4	0.06	0.32	2.8	0.56	6.5		10.1	241	45.1	85.6	40.6	13.4	29.2	34.1	16.2	0.24
0	2	48	1	6.57	5.21	14.4	0.03	0.07	2.73	0.6	3.14		9.4	227	43.4	83.3	36.7	12	27.6	33.2	9.6	0.21
0	2	53	1	6.9	5.76	15.1	0.01	0.2	2.4	0.6	3.7		7.5	278	46.8	81.09	47.3	16.6	26.3	32.4	16.6	0.2
0	2	50	0	8.11	4.21	12.6	0.02	0.44	2.33	0.4	4.92		9.8	373	39.5	93.8	44.9	13.7	29.9	31.9	10.7	0.37
0	2	59	1	6.7	5.09	12.9	0.01	0.2	2.29	0.5	3.7		8.4	207	39.6	77.8	39.4	14.1	25.3	32.5	17.2	0.17
0	2	66	0	8.65	4.48	13.4	0.06	0.21	2.79	0.43	5.16		10	298	38.29	85.5	42.1	13.7	29.9	35	11.3	0.3
0	2	63	0	7.51	4.51	12.5	0.06	0.23	2.18	0.65	4.38		9.8	303	38.5	85.2	37	13.1	27.7	32.5	10.3	0.3
0	2	78	1	6.59	4.84	12.9	0.04	0.08	2.22	0.42	3.83		10.1	263	40.4	83.3	41	14.4	24.6	31.9	10.9	0.27
0	2	71	1	6.12	5.17	13.5	0.08	0.28	1.95	0.53	3.27		9.89	237	43.7	84.5	40.9	13.2	24.1	30.9	10.4	0.23
0	2	70	1	7.02	4.46	12.7	0.02	0.16	2.27	0.39	4.08		10.5	207	40.1	89.9	43.8	13.3	28.5	31.7	13.1	0.22
0	2	61	1	7.69	4.44	12.1	0.06	0.22	3.19	0.59	3.63		10.8	180	39.29	88.5	45	15.8	30.8	30.8	13.4	0.2
0	2	64	1	6.74	4.84	14.7	0.03	0.13	1.82	0.5	4.26		10.8	152	43.6	90.1	38	13.2	30.4	33.7	12.5	0.16
0	2	53	0	6.1	4.68	13.1	0.05	0.16	2.36	0.57	2.95		9.9	303	40	85.5	34	11.9	28	32.79	10.4	0.3
0	2	64	1	5.35	4.8	14.3	0.02	0.11	1.85	0.62	2.75		9.69	250	40.5	84.2	37.5	12.4	29.7	35.29	10.4	0.24
0	2	49	1	8.02	4.9	13.7	0.05	0.28	2.7	0.56	4.12		10.4	266	41.7	85.1	40.9	13.2	28	32.9	11	0.28
0	2	59	1	7.32	5.21	15.5	0.03	0.22	1.99	0.53	4.55		10.7	180	44.7	85.8	36	13	29.8	34.7	12	0.19
0	2	75	0	7.67	4.36	12.8	0.03	0.1	1.85	0.55	5.14		11.7	226	39.79	91.3	35	12.7	29.4	32.2	15.3	0.26
0	2	52	0	8.4	4.71	12.3	0.04	0.13	3.09	0.62	4.51		9.8	333	38.5	81.7	40.9	13.7	26.1	31.9	10.5	0.33
0	2	62	1	10.52	5.24	16	0.04	0.3	3.55	0.57	6.05		10.3	185	46.5	88.4	42.9	13.3	30.5	34.6	13.3	0.19
0	2	47	0	6.58	4.13	12.3	0.02	0.12	1.5	0.42	4.51		9.69	298	37.29	90.1	41.5	12.6	29.7	33	10.3	0.28
0	2	61	1	7.16	5.14	14.4	0.05	0.44	1.93	0.53	4.21		9.9	396	44.8	87.2	39	12.7	28	32.1	10.8	0.39
0	2	57	0	4.68	4.43	12	0.01	0.02	1.73	0.32	2.8		9.8	281	37.9	85.6	40	12.5	27.1	31.7	10.5	0.28
0	2	54	1	6.56	4.63	14.3	0.04	0.22	1.58	0.56	4.15		11.3	158	39.2	84.5	40.5	12.8	30.8	36.5	14	0.18
0	2	60	1	5.88	4.69	12.5	0.07	0.32	3.23	0.39	1.75		10.7	267	37.6	80.2	38.9	13.4	26.7	33.2	11.6	0.28
0	2	73	1	6.03	4.62	13.9	0.02	0.14	1.03	0.7	4.13		8.9	212	39.9	86.4	38.3	12	30.1	34.79	9	0.19
0	2	59	0	6.38	6.01	12.3	0.02	0.09	2.25	0.53	3.49		10.19	336	40.1	66.7	34.5	15.4	20.5	30.7	12.4	0.34
0	2	68	0	6.86	4.47	12.7	0.07	0.13	2.31	0.69	3.66		9.69	311	38.5	86.1	49.5	15.7	28.4	33	11.2	0.3
0	2	48	1	9.17	4.65	14.7	0.08	0.17	3.62	0.72	4.58		10.3	294	43.3	93.1	37	13.1	31.6	33.9	11.8	0.3
0	2	62	1	9.16	5.35	13.9	0.07	0.15	1.65	0.78	6.51		10.8	244	45.2	84.5	40	15	26	30.8	11	0.26
0	2	64	0	6.47	3.83	12.1	0.02	0.12	2.82	0.55	2.96		11.2	187	36.4	95	44.5	12.8	31.6	33.2	13.3	0.21
0	2	47	0	7.21	4.97	13.6	0.04	0.19	2.81	0.42	3.75		10.4	266	41.9	84.3	40	13.3	27.4	32.5	12.3	0.28
0	2	64	1	6.14	4.73	15.3	0.03	0.08	2.02	0.65	3.35		9.69	217	44.7	94.5	43.6	12.5	32.29	34.2	10.8	0.21
0	2	49	0	4.59	4.65	14.4	0.02	0.06	1.41	0.31	2.8		10.19	208	40	86	37.2	11.9	31	36	12	0.21
0	2	54	0	8.84	4.36	12.5	0.07	0.22	2.95	0.7	4.9		10.19	338	38.9	89.2	47.5	14.5	28.7	32.1	11.5	0.34
0	2	37	1	8.3	5.68	16.89	0.1	0.2	3	0.7	4.3		8.1	250	48.9	86.1	40.7	13.2	29.8	34.6	16.6	0.2
0	2	66	1	9.77	5.15	14.5	0.08	0.51	3.31	0.73	5.14		9.6	196	41.4	80.4	38.3	13.2	28.2	35.2	10.8	0.19
0	2	53	0	7.89	4.18	12.5	0.1	0.46	2.48	0.59	4.26		9.19	250	37.9	90.7	41.1	12.5	29.4	32.5	9.5	0.23
0	2	68	1	5.36	5.6	16.6	0.04	0.11	1.51	0.47	3.23		12.3	177	49.1	87.7	41	12.5	29.6	33.79	16.8	0.22
0	2	79	0	7.63	5.13	13.7	0.05	0.18	2.6	0.56	4.24		10.3	341	43.9	85.6	49.2	15.9	26.7	31.2	12	0.35
0	2	80	0	6.25	4.43	13.1	0.01	0.13	1.35	0.53	4.23		11.1	212	40.9	92.3	41	14.6	29.6	32	14.2	0.24
0	2	80	0	6.32	3.83	11.9	0.04	0.12	1.2	0.51	4.45		10.19	240	33.79	88.3	39.3	12.2	31.2	35.2	11.5	0.24
0	2	34	0	6.68	4.13	12.2	0.03	0.02	1.96	0.68	3.99		12	139	37	89.4	49.6	15.1	29.5	33	17.89	0.17
0	2	62	0	9.88	4.43	12.8	0.06	0.08	2.77	0.68	6.29		9.19	305	38.79	87.6	40.4	12.7	28.9	33	9.3	0.28
0	2	48	1	5.7	5.18	14.9	0.05	0.16	1.7	0.45	3.34		9.8	240	44.4	85.7	38	11.7	28.8	33.6	11.3	0.24
0	2	61	1	5.74	5.32	14.9	0.04	0.28	1.61	0.48	3.32		9.3	182	44.3	83.3	40	12.8	28	33.6	10.19	0.17
0	2	72	1	5.2	5.01	14.4	0.01	0.1	1.3	0.5	3.2		8.1	202	42.1	83.9	45	14.5	28.6	34.1	16.89	0.16
0	2	60	1	11.03	5.57	14	0.04	0.28	2.77	0.48	7.41		11.2	192	42.4	83.6	42	14	27.6	33	14.5	0.21
0	2	29	1	12.5	5.07	15.5	0.04	0.09	4.8	0.86	6.72		9.5	341	44.2	87.2	45.3	14.2	30.2	34.6	9.8	0.32
0	2	48	0	6.7	5.2	14.2	0.01	0.01	1.8	0.4	4.5		9.3	285	39.9	76.7	39	13.9	27.3	35.5	16.8	0.26
0	2	39	1	7.9	5.13	15.9	0.1	0.1	2	0.7	5		10.5	148	45.5	88.8	42.9	13.6	31	35	17.6	0.16
0	2	54	0	5.44	4.94	13.2	0.02	0.23	2.5	0.6	1.69		10.7	318	42.2	85.4	44.2	13.1	26.7	31.3	13.1	0.34
0	2	61	0	7.61	4.53	13.3	0.04	0.08	3.13	0.51	3.85		9.19	279	38	83.9	41.3	13.4	29.4	35	9.69	0.26
0	2	69	1	6.02	4.65	13.2	0.02	0.27	1.93	0.6	3.17		8.3	231	42	90.3	40.8	12.5	28.4	31.4	7.7	0.19
0	2	63	0	6.6	4.59	12.7	0.08	0.34	2.58	0.8	2.8		10	373	39.6	86.1	41.3	13.2	27.16	32.1	11.2	0.38
0	2	59	0	6.38	6.01	12.3	0.02	0.09	2.25	0.53	3.49		10.19	336	40.1	66.7	34.8	15.4	20.5	30.7	12.4	0.34
0	2	54	1	8.31	5.28	16.6	0.09	0.42	1.78	0.56	5.45		10.4	177	48.6	92	38	12.7	31.4	34.2	12.8	0.18
0	2	49	1	6.04	5.57	17	0.03	0.07	1.71	0.38	3.85		10.5	249	51.7	92.8	40	13	30.5	32.9	12.1	0.26
0	2	60	1	6.1	4.92	14.3	0.01	0.4	2	0.4	3.3		9	291	42.4	86.1	42	15	29.1	33.8	16.6	0.26
0	2	55	0	9.22	4.38	13.2	0.04	0.04	3.25	0.71	5.15		9.6	168	40.5	92.3	44.8	13.2	30.1	32.6	10.19	0.26
0	2	55	0	9.52	4.62	12.7	0.07	0.06	3.08	0.59	5.18		10.9	288	39.4	85.3	40	14	27.5	33.2	14.1	0.32
0	2	71	0	6.87	4.59	13.6	0.06	0.01	2.27	0.97	3.56		9.1	215	39.5	86.1	42.3	13.5	29.6	34.4	8.64	0.2
1	0	70	1	10.4	4.34	12.8	0.01	0.1	2.2	1	7.1		10.6	117	38.2	88	52.5	17.6	29.5	33.6	17.1	0.12
1	0	49	1	6.9	5.25	15.7	0.01	0.01	1.7	0.7	4.4		8.69	181	45.5	87.1	42	14.5	30.1	34.5	16.5	0.15
1	0	64	0	4.8	3.5	10.7	0.01	0.01	1.2	0.4	3.1		8	229	31.5	90.1	43	15.9	30.7	34	17.2	0.18
1	0	52	1	9.32	5.69	14.4	0.14	0.4	0.14	1.01	4.63		11.1	252	46	88	39	13.9	25.3	31.3	12.8	0.28
1	0	69	1	9	4.83	13	0.1	0.2	2	1	5.7		7.3	245	38.9	80.5	57	20	26.9	33.4	16.39	0.17
1	0	28	1	7.7	5.13	15.3	0.01	0.1	2.6	0.4	4.7		10.19	126	45.6	89	43.8	14.2	29.8	32.5	17.3	0.12
1	0	63	0	8.3	4.47	12.7	0.1	0.1	3.1	0.9	4.09		9.3	259	37.2	83.2	39.4	13.14	28.5	34	17.1	0.24
1	0	58	1	7.74	4.76	14.4	0.03	0.13	1.21	0.62	5.75		10.6	199	41.6	87.3	47.4	15.7	29.6	33.9	16.3	0.21
1	0	75	0	7.9	3.48	11.1	0.01	0.3	2	0.7	4.9		7	366	32.7	94	44	15.3	31.8	33.79	15.8	0.25
1	0	69	0	5.09	4.58	13.8	0.01	0.01	1.1	0.7	3.2		8.4	265	40.9	89.3	42	14.5	30.1	33.7	16.3	0.22
1	0	63	0	7.2	5.09	13.6	0.01	0.2	1.8	0.5	4.59		9.8	193	40.29	79.09	39.8	14.4	26.2	33.2	17.2	0.18
1	0	76	1	5.3	3.66	11	0.01	0.1	0.3	0.7	3.7		8.5	117	34.79	94.9	68	20.6	30	31.6	17.3	0.1
1	1	76	0	10	4.97	13.7	0.1	0.1	2.9	0.5	6.5		10.6	191	41.6	83.5	42.9	14.8	27.5	33	17.89	0.2
1	0	52	1	8.6	4.34	12.1	0.01	0.2	2.29	0.8	5.3		8.1	381	35.7	82	47	16.6	27.8	33.9	16.3	0.3
1	0	72	0	10	4.12	11.2	0.01	0.01	2	0.6	7.2		10	141	34	82.5	39.8	13.8	27.2	33	16.8	0.14
1	0	49	1	9.1	4.88	14.6	0.01	0.1	1.3	0.7	7.1		10.9	182	44.1	90.4	44	16.8	30	33.2	17.2	0.11
1	0	68	1	6.1	5.15	14.2	0.01	0.1	1.4	1	3.7		9	197	44.4	86.3	46	16.6	27.7	32.1	16.8	0.15
1	0	58	0	3.9	4.51	13.1	0.01	0.01	1.2	0.4	2.29		8.69	213	38	83.9	41	14.4	29	34.6	16.5	0.18
1	1	56	1	8.6	5.5	15.8	0.01	0.2	2.5	0.4	5.6		9.4	294	47.3	86	37	13.3	28.7	33.4	16.3	0.27
1	1	62	0	6.3	4.62	13.2	0.01	0.2	2.29	0.5	3.3		8.5	286	39.5	85.5	38	13.9	28.6	33.5	16.5	0.24
1	0	73	0	7.7	4.55	12.4	0.01	0.2	2.9	0.4	4.2		8.19	244	37.29	81.7	42	14.7	27.2	33.29	16.8	0.19
1	1	67	1	5.9	4.44	13.6	0.01	0.3	1.8	0.5	3.2		8.6	246	39.9	89.9	40	13.7	30.7	34.1	16.39	0.21
1	0	77	0	6	3.81	10.1	0.01	0.1	1.1	0.5	4.4		8.4	187	30.1	79	44.2	15.9	26.5	33.5	17.1	0.15
1	0	55	1	5.8	5.58	15.2	0.01	0.1	1.8	0.6	3.2		9.69	166	46.4	83.1	48	16.8	27.3	32.79	16.39	0.16
1	1	50	1	6.6	5.35	15.3	0.01	0.1	1.3	0.5	4.59		9.9	201	45.2	84.4	40	13.5	28.7	33.9	17	0.19
1	2	80	0	9.3	4.62	10.8	0.01	0.3	4.3	0.9	3.8		7.8	261	34.29	74	44.2	17.1	23.4	31.6	15.9	0.2
1	0	58	1	8.14	4.09	12	0.01	0.1	3.1	1.1	3.9		9.1	200	35.7	87.1	38.5	12.6	30.6	38.4	16.7	0.18
1	0	67	1	5.8	4.5	14	0.01	0.2	2.1	0.6	2.8		9.19	273	41.3	91.9	40	14.1	31.1	33.79	17	0.24
1	0	80	1	10.7	4.28	13	0.01	2.4	5.6	0.4	2.4		9.3	167	39.4	92.2	53.4	16.6	30.4	33	17.39	0.15
1	0	62	1	9.19	4.65	13.6	0.01	0.2	3.5	0.7	4.8		7.7	274	39.29	84.4	42	13.1	29.2	34.6	16.6	0.22
1	0	56	1	8	5.27	15.4	0.01	0.2	1.8	1.1	5		8	253	45.2	85.8	40	12.9	29.2	34.1	17.39	0.2
1	1	73	1	5.8	4.48	14.2	0.1	0.01	1.4	0.5	3.9		6.6	191	40.4	90.2	44	15.6	31.6	35	17	0.12
1	0	58	1	7.7	3.78	11.5	0.01	0.1	1.4	0.5	5.7		7.3	345	32.79	87	42	13.6	30.3	34.9	16.7	0.25
1	0	59	1	11.2	4.55	12.8	0.01	0.1	2.4	0.7	8		7.8	236	36.79	80.8	63	23.6	28	34.6	16.5	0.18
1	0	69	1	9.1	4.51	12.8	0.01	0.4	0.7	0.4	7.6		9	232	37.7	83.4	47	16.8	28.4	34.1	16.8	0.2
1	0	57	1	8.8	4.8	13.5	0.01	0.1	0.9	0.8	7		9.9	162	40	83	40	14.3	28	33.7	16.6	0.18
1	0	62	1	4.8	4.8	15.1	0.01	0.3	1.3	0.5	2.8		9.69	157	44.8	91.8	38	13.9	31	33.79	16.7	0.15
1	0	64	1	7.8	3.99	11	0.01	0.2	1.5	0.4	5.7		8.3	311	32.2	80.7	50.3	17.2	27.7	34.29	17.39	0.25
1	0	61	1	10.19	4.63	14.4	0.01	0.1	2.8	1.1	6.2		10.3	221	42.4	91.4	36	12.7	31.1	34	17.1	0.22
1	0	76	0	10.19	3.93	12.4	0.01	0.01	1.2	0.6	8.4		12.3	122	38.7	98.5	53.9	16.6	31.6	32	17.1	0.15
1	0	60	1	7.8	5.15	15.1	0.01	0.4	2.29	0.9	4.2		8.3	214	46	89.3	39	13.3	29.4	32.9	17.1	0.17
1	0	40	1	9.6	4.68	14.3	0.01	0.4	2.7	0.9	5.6		8.5	240	41.4	88.6	38	13.9	30.6	34.5	16.3	0.2
1	2	60	0	6.2	4.2	11.6	0.01	0.6	1.8	0.7	3.1		9.4	229	34.6	82.6	56	18.9	27.6	33.4	16.5	0.21
1	2	70	0	4.2	4.96	14	0.01	0.01	0.6	0.4	3.3		8.69	228	41.8	84.3	42.4	14.3	28.2	33.5	17.1	0.19
1	0	58	0	4.5	5.14	12.4	0.01	0.01	0.3	0.2	4.09		7.2	120	40	77.9	65.2	23.6	24.7	31	17.6	0.08
1	0	64	1	7.1	3.61	11	0.01	0.3	1	0.6	5.3		9.19	236	33	91.3	46	16.8	30.4	33.4	17.3	0.21
1	0	53	0	6.9	5.64	15	0.1	0.2	1.4	0.5	4.7		8.19	180	47.2	83.7	51	18.2	24.6	31.8	17.2	0.14
1	0	68	1	6.8	4.58	12.3	0.01	0.3	1.5	0.6	4.4		8.69	216	16.9	80.59	58.6	21.3	26.9	33.4	16.8	0.18
1	0	64	1	6.2	3.92	11.6	0.01	0.5	1.1	0.7	3.8		8.3	265	34.79	88.8	48	17.3	29.5	33.2	17.6	0.22
1	0	57	1	7.2	5.5	14.4	0.01	0.1	2.1	0.8	4.2		10.1	258	42.8	77.8	43	14.8	26.2	33.7	16.6	0.26
1	0	38	1	8.19	8.19	16.6	0.01	0.2	2.29	0.6	5.09		10.6	254	49.2	84.8	42.5	14.5	28.5	33.7	16.2	0.26
1	0	70	1	11	5.87	16.6	0.01	0.1	2.29	0.6	8		9	216	48.5	82.7	40	14.1	28.5	34.29	17.5	0.19
1	0	75	1	8.6	4.15	13.1	0.01	0.1	1.1	0.5	6.8		7.8	172	36.9	88.9	46.8	13	31.3	35.4	16.39	0.13
1	0	69	0	3.6	4.03	12.5	0.01	0.01	0.9	0.5	2.2		9.6	241	36.79	91.2	40	14.2	31	34	16.3	0.23
1	0	69	1	6	5.19	13.3	0.1	0.2	1.1	0.5	4.2		9.4	310	41.8	80.59	58	20.3	25.6	31.8	16.7	0.29
1	0	63	1	6.82	4.96	12.8	0.06	0.06	1.19	0.56	4.94		9.19	248	39	78.59	46	15.6	28.8	32.79	9.1	0.23
1	0	74	0	9.64	4.9	15.4	0.08	0.47	2.89	0.56	5.68		11.3	249	43.7	89.2	36	12.4	31.4	35.2	13.6	0.28
1	0	63	1	9.64	4.9	15.4	0.08	0.47	2.84	0.56	5.68		11.3	249	43.7	89.2	38	12.6	31.4	35.2	13.6	0.28
1	0	69	1	7	5.42	13.2	0.01	0.2	1.54	0.8	4.59		8.6	210	41.2	76	51.2	18.7	24.4	32.1	17.5	0.19
1	0	58	1	4.93	4.54	12.5	0.07	0.13	1.6	0.6	2.52		11.7	145	38.9	85.7	40	14.5	27.5	32.5	15	0.17
1	0	58	1	7.58	5.07	15.3	0.04	0.15	2.35	0.83	4.21		9.69	283	44.1	87	49	14.3	30.2	34.7	10.7	0.27
1	0	66	0	7.65	4.28	13.8	0.01	0.1	2	0.65	4.87		13.4	182	41.6	97.2	41	14.1	32.2	33.2	18.2	0.24
1	0	66	1	10.79	4.98	15	0.1	0.31	2.29	1.02	7.07		10.8	255	45.4	91.2	44.3	13.2	30.1	33	13.3	0.27
1	0	67	1	8.22	5.57	14.5	0.03	0.1	1.75	0.7	5.64		9.4	257	43.6	78.3	44.5	15.7	26	33.29	10.6	0.24
1	0	60	1	9.41	5.49	12.9	0.06	0.12	1.86	0.94	6.43		9.19	256	41	74.7	49.5	19.5	23.5	33.5	10	0.23
1	0	68	1	7.55	4.88	14.7	0.05	0.41	1.38	0.7	5.01		10.9	183	44.9	91.8	41	14.7	30.1	32.7	12.7	0.2
1	0	75	1	6.93	4.98	13.5	0.05	0.05	1.53	0.73	4.57		10.7	144	40.79	81.9	49.1	16.8	27.1	33.1	13.6	0.15
1	0	43	0	11.37	4.63	12.9	0.05	0.05	1.74	0.61	8.92		11.6	197	39.1	84.3	40	13.2	27.8	33	16	0.23
1	0	65	0	9.88	5.82	10.19	0.08	0.14	3.01	0.86	5.79		9.8	314	34.2	71	43.6	18.39	21.2	29.8	12	0.31
1	0	65	1	8.91	4.93	14.9	0.04	0.12	2.66	0.82	5.27		10	261	46	93.3	38	13.5	30.2	32.4	11.1	0.26
1	0	66	1	8.11	4.67	12.3	0.04	0.18	2.48	0.47	4.97		10.9	225	37.5	79.7	43.3	15.3	26.3	33	16.2	0.24
1	0	61	1	9.08	5.24	14.4	0.06	0.01	1.71	0.85	6.45		9.9	293	45	85.9	60	21.7	27.5	32	10.9	0.28
1	0	68	1	8.56	5.07	15.8	0.05	0.07	3.47	0.86	4.11		10.8	228	46.3	91.3	49.1	14.6	31.2	34.1	13	0.25
1	0	63	1	7.59	5.11	14.7	0.1	0.56	3.43	0.61	2.89		9.8	302	44.9	87.9	40	12.7	28.8	32.7	10.9	0.3
1	0	63	1	5.12	4.44	14.1	0.02	0.1	1.73	0.54	2.73		9.69	225	40.6	91.4	36	12	31.8	34.7	10.7	0.22
1	0	62	1	9.14	5.92	15.3	0.11	0.41	3.58	0.79	4.24		10.9	296	47.2	79.7	43	16.2	25.8	32.4	13.4	0.32
1	0	68	1	9.92	5.91	16.3	0.04	0.04	1.01	0.73	8.09		11	339	51.6	85	39	14.6	27.9	32	13.8	0.37
1	0	67	0	4.12	4.71	12.2	0.05	0.05	0.86	0.32	2.97		11.3	114	39.79	84.5	45	15.7	25.9	30.7	14.1	0.13
1	0	64	1	8	4.54	13.5	0.01	0.01	1.18	0.57	6.07		9.8	155	41.5	91.4	48.7	14.5	29.7	32.5	11.4	0.15
1	0	61	1	8.89	4.92	13.6	0.06	0.17	1.3	0.69	6.67		11.3	187	41	84.8	43.7	14.2	27.6	32.6	12.7	0.21
1	0	77	1	7.38	4.26	12.3	0.03	0.23	1.99	0.61	4.51		9	294	37.79	88.5	35	12.2	28.8	32.5	9.3	0.26
1	0	71	1	8.36	5.01	14	0.08	0.21	2.5	0.52	5.04		9.4	579	44.2	88	41	15.3	27.9	31.7	10.7	0.54
1	0	72	1	7.89	4	12.2	0.06	0.12	3.17	0.96	3.58		11	202	35.4	91	45.6	13.5	30.5	33.5	12.7	0.22
1	0	48	1	7.19	4.37	11.9	0.04	0.06	1.63	0.66	4.8		9.5	242	37.1	84.9	44.9	14.6	27.2	32.1	10.5	0.23
1	0	73	1	7.58	4.84	13.8	0.06	0.12	1.94	0.67	4.79		13.7	117	44.5	91.9	45	15.5	28.5	31	20.6	0.16
1	0	69	1	6.5	3.88	11.3	0.07	0.25	1.89	0.54	3.76		10.19	223	36.6	94.3	44	16.1	29.1	30.9	11	0.23
1	0	71	0	8.39	5.2	14.1	0.04	0.14	2.33	0.8	5.08		11.4	269	44.3	85.2	40.5	14.3	27.1	31.8	14.1	0.31
1	0	76	0	4.34	3.51	11.2	0.03	0.09	1.1	0.33	2.79		12.5	214	34.9	99.4	42	14.7	31.9	32.1	16	0.27
1	0	56	0	7.2	4.67	13.1	0.03	0.08	2.12	0.47	4.5		10	262	40.7	87.2	37	12.6	28.1	32.2	10.7	0.26
1	0	74	1	6	4.57	13.4	0.08	0.12	1.56	0.21	4.4		10.5	239	40	87.5	40.2	12.5	29.3	33.5	11.6	0.25
1	0	79	0	5.99	4.33	12.8	0.03	0.13	0.87	0.53	4.13		10.5	205	40.4	93.3	43	14.8	29.6	31.7	12.3	0.22
1	0	55	1	8.69	5.44	15.6	0.06	0.12	1.76	0.75	6		12.1	176	47.3	86.9	40	13.2	28.7	33	16.39	0.21
1	0	77	1	5.51	5.15	15.1	0.02	0.08	1.48	0.43	3.5		10.4	230	44.8	87	37	12.6	29.1	33.7	12.4	0.24
1	0	58	1	9.47	4.83	14	0.05	0.16	2.52	0.9	5.84		12.1	154	42.5	88	44.7	13.8	29	32.9	16.1	0.19
1	0	76	1	6.68	4.51	14.3	0.05	0.31	1.48	0.47	4.37		10.6	230	43.1	95.4	41	12.9	31.6	33.2	12.1	0.24
1	0	69	1	6.59	4.74	13	0.03	0.07	1.54	0.63	4.32		13.2	186	42.8	90.3	45	15.1	27.4	30.4	17.89	0.24
1	0	46	0	10.19	4.63	12.9	0.1	0.2	3.1	0.6	6.2		8.1	257	37.29	80.5	40.7	14.2	27.9	34.6	16.8	0.21
1	0	37	1	8.67	5.56	15.6	0.05	0.69	3.42	0.61	3.9		11.5	207	48.1	86.5	42	14.3	28.1	32.4	14.4	0.24
1	0	80	0	7.79	3.57	12	0.03	0.19	2.9	0.65	4.01		9.8	211	35.6	99.7	46	15.2	33.6	33.7	11.2	0.21
1	0	64	0	7.85	3.54	10.19	0.12	0.26	2.73	0.54	4.2		11	261	32.7	92.4	43	14.4	28.8	31.2	13.1	0.28
1	0	72	0	4.78	4.65	13.2	0.03	0.15	1.75	0.52	2.33		11.8	167	41.4	89	39	12.7	28.4	31.9	14.2	0.2
1	0	51	0	8.58	5.04	13.6	0.03	0.05	2.98	0.49	5.03		11.5	288	42.1	83.5	43	14.5	27	32.29	14.5	0.33
1	0	59	0	7.73	5.09	14.8	0.05	0.42	2.54	0.56	4.15		11.9	189	45.5	89.4	41	13.7	29.1	32.5	15.7	0.23
1	0	64	0	5.39	4.15	12.3	0.03	0.14	1.64	0.41	3.17		11.7	265	38.5	92.8	39	13.2	29.6	31.9	14.3	0.31
1	0	63	1	6.98	5	14.9	0.05	0.15	2.5	0.63	3.65		11	171	46.7	93.2	40	12.5	29.8	31.9	13	0.19
1	0	50	1	8.42	5.01	13.9	0.02	0.14	1.24	0.99	6.03		10.5	245	42.2	84.1	54.4	17.8	27.7	32.9	12.7	0.26
1	0	73	0	6.25	4.55	13.7	0.08	0.12	1.88	0.52	3.65		11.9	279	39.9	87.7	42.7	13.3	30.1	34.29	14.6	0.33
1	0	68	1	8.69	4.83	14.4	0.03	0.01	1.18	0.67	6.81		9.9	137	42.6	88.2	42.7	13.2	29.8	33.79	11.8	0.14
1	0	67	1	8.11	5.81	15.9	0.07	0.17	2.33	0.56	4.99		11.9	158	49.4	85	39	14	27.4	32.2	14.1	0.19
1	0	73	0	9.09	5.67	15.9	0.07	0.1	2.78	0.96	5.18		11.5	275	49.2	86.8	42	13.8	28	32.29	14.9	0.32
1	0	69	0	5.63	4.16	12.3	0.02	0.17	1.95	0.36	3.13		11.2	259	38.9	93.5	41	14.6	29.6	31.6	13	0.28
1	0	59	1	10	4.58	12.8	0.08	0.46	1.87	0.95	6.71		13.3	202	40.79	89.1	45	14.9	27.9	31.4	17.89	0.27
1	0	65	0	5.66	4.26	12.2	0.05	0.05	1.36	0.54	3.62		11.3	286	39.6	92.7	47	16.39	28.6	30.8	14	0.32
1	0	74	0	5.94	3.9	12.1	0.04	0.17	1.81	0.45	3.47		11.1	242	38.29	98.2	41	13.4	31	31.6	13.3	0.27
1	0	76	1	6.84	5.14	12.4	0.05	0.31	0.96	0.37	5.15		10.8	182	41.5	80.7	60	19.7	24.1	29.9	13.4	0.2
1	0	73	1	7.65	4.3	12.5	0.05	0.07	1.22	0.69	5.62		11.2	170	38.4	89.1	43	14	29	32.6	12.9	0.19
1	0	46	1	9.03	4.67	13.2	0.04	0.2	2.6	0.66	5.54		10.9	244	39	83.5	40	12.8	28.3	33.79	13.5	0.27
1	0	74	1	5.8	4.34	14	0.03	0.3	1.4	0.51	3.56		12.3	109	41.8	96.1	41	12.6	32.2	33.5	19.2	0.3
1	0	70	1	7.94	5	14	0.04	0.22	2.33	0.89	4.46		10.1	234	43.5	87	48	16.89	28	32.2	11.7	0.23
1	0	57	0	10.86	5.64	14.5	0.09	0.24	3.15	0.77	6.61		11.3	400	43.9	77.8	42	13.4	25.7	33	14.3	0.45
1	0	42	0	8.67	5.25	10.4	0.05	0.76	3.08	0.48	4.3		10.4	379	33.6	64.5	51	17.8	18.89	30.9	15.2	0.3
1	0	74	0	6.64	4.58	12.5	0.03	0.13	2.27	0.42	3.77		11.5	253	40	87.3	42	13.9	27.3	31.3	13.9	0.28
1	0	67	0	5.4	4.43	11.4	0.02	0.07	1.18	0.5	3.27		9.8	231	38.7	87.5	54.9	17.6	29.7	29.5	11.4	0.23
1	0	69	0	6.03	5.55	15.3	0.04	0.04	1.67	0.59	3.69		10.8	265	47.2	85	44	13.3	27.6	32.4	12.7	0.28
1	0	63	0	10.02	4.01	13.4	0.03	0.01	2.56	0.68	6.76		10.8	262	38.1	95	42	13.1	33.4	35.2	12.8	0.28
1	0	74	1	9.92	4.59	12.7	0.07	0.26	2.88	0.66	6.05		9.6	217	40.5	88	47	15.6	27.6	31.4	10.1	0.21
1	0	49	1	5.54	3.9	12.1	0.03	0.16	1.12	0.59	3.63		10.8	111	37.9	97.2	44	14.3	31	31.9	14.9	0.2
1	0	69	1	9.34	4.62	14	0.06	0.01	1.54	0.72	6.96		12.2	145	42.6	92.2	43	13.6	30.3	32.9	15.6	0.18
1	0	69	1	7.98	4.63	12.5	0.04	0.22	1.57	0.8	5.35		10.5	232	40.2	86.6	46	15.1	26.9	31.1	12.2	0.24
1	0	56	0	8.94	4.68	12.8	0.07	0.23	2.73	0.96	4.96		12.6	183	41.4	88	47	16.3	27.4	31.1	18.3	0.23
1	0	56	1	5.73	5.49	14.6	0.03	0.41	2	0.62	2.67		10	263	46.9	85.4	43	14	26.6	31.1	10.9	0.26
1	0	61	1	9.42	3.71	10.9	0.06	0.16	1.11	0.6	7.49		10.1	378	33.7	90.8	50.1	15.1	29.4	32.29	10.5	0.38
1	0	66	0	6.35	4.51	12.6	0.02	0.16	1.19	0.47	4.51		9.6	255	39.6	87.6	53	18.2	27.9	31.8	10.3	0.25
1	0	69	1	6.69	5.26	13.7	0.06	0.13	1.61	0.7	4.19		10	252	44.7	93.8	49	15.8	26	31.1	11.5	0.25
1	0	66	0	8.56	5.26	15	0.03	0.14	2.56	0.7	5.13		11.8	199	46.5	88.4	42	13.5	28.5	32.29	15.4	0.24
1	0	57	0	8.8	4.43	12.3	0.05	0.05	2.58	0.61	5.51		10	353	38.29	86.5	43	14.1	27.8	32.1	11.3	0.35
1	0	67	1	7.54	4.3	12.9	0.02	0.09	1.45	0.53	5.45		11.8	190	39.1	90.9	40	13	30	33	14.8	0.23
1	0	67	1	7.48	4.8	10.19	0.03	0.17	1.65	0.85	4.76		10.3	302	33.6	69.9	51	18.6	21.6	30.4	11.9	0.39
1	0	59	0	9.33	4.72	12.5	0.02	0.06	3.58	0.64	5.03		10.6	304	39.79	84.3	39	13.5	26.5	31.4	12.3	0.32
1	0	75	1	6.7	4.42	14.12	0.03	0.14	1.59	1.01	4.13		9.69	169	43.7	98.9	36	12	31.9	32.29	10.5	0.16
1	0	57	0	10.97	5.07	14.3	0.04	0.45	2.22	1.06	7.2		10.3	332	44.8	88.4	42	14.1	28.2	31.9	12.5	0.34
1	0	40	1	7.97	4.36	12.5	0.05	0.17	1.8	0.77	5.18		10.8	235	35.9	82.3	42.5	14.4	28.7	34.7	13.2	0.25
1	0	66	1	7.37	5.35	14.5	0.03	0.09	2.25	0.49	4.5		11.7	236	45.7	85.4	46	14.2	27.1	31.7	14.8	0.28
1	0	75	1	7.75	4.4	11.9	0.02	0.01	0.77	0.72	6.24		10.8	298	37	84.1	47	16.3	27	32.2	13.4	0.32
1	0	57	1	6.42	4.93	15.5	0.04	0.14	2.17	0.64	3.42		10.1	250	47.6	96.6	38	12.2	31.4	32.6	11.6	0.25
1	0	56	1	8.02	4.84	14.5	0.06	0.36	1.82	0.8	4.98		12	208	44	90.9	41	13.2	30	33	15.8	0.25
1	0	55	1	10.46	5.67	15.8	0.1	0.43	3.68	0.72	5.53		11.5	232	48.5	85.5	41	13.1	27.9	32.6	15.2	0.27
1	0	56	1	10.18	5.86	15.5	0.07	0.14	2.71	0.67	6.59		9.9	270	47.2	80.5	42	13.4	26.5	32.79	11.4	0.27
1	0	72	1	9.74	4.84	14.8	0.05	0.03	1.55	0.89	7.22		10.9	288	45.4	93.6	48.8	14.2	30.5	32.6	12.5	0.31
1	0	49	0	8.94	5.05	14.2	0.05	0.08	1.97	0.67	6.18		10.19	204	44.9	88.9	40.8	12.4	28.1	31.6	11.9	0.21
1	0	66	0	4.79	3.75	10.5	0.01	0.06	1.95	0.55	2.22		10.5	200	33.2	88.5	39	13	28	31.6	11.2	0.21
1	0	70	1	8.94	4.29	11.4	0.05	0.08	1.46	0.92	6.43		10.5	333	34.5	80.4	41.1	14.2	26.6	33	12	0.35
1	0	61	1	9.69	5.01	13.8	0.07	0.23	2.29	0.59	6.51		10.4	259	43.6	86.9	39	13.8	27.5	31.7	11.7	0.27
1	0	57	1	8.13	5.01	15.1	0.05	0.17	2.59	0.69	4.63		10.3	250	46.1	93	37	12.9	30.1	32.4	12.6	0.26
1	0	75	1	3.53	3.53	10.9	0.06	0.92	0.66	0.66	2.82		11.9	134	35.4	100	42	14.9	30.1	30.8	15	0.16
1	0	47	1	6.66	5.5	16.89	0.03	0.11	2.36	0.64	3.52		11	265	48.3	87.8	35	11.9	30.7	35	12.8	0.28
1	0	67	0	10.55	4.26	12.2	0.04	0.12	2.25	0.59	7.55		12	248	38.6	90.6	38	13.1	28.6	31.6	15.1	0.3
1	0	58	1	10.14	4.33	10.5	0.1	0.69	1.44	0.81	7.1		11.3	273	36.7	84.8	55	19.5	24.2	28.6	13.4	0.31
1	0	69	1	6.83	3.55	10.5	0.04	0.07	0.84	0.53	5.35		9.69	256	32.79	92.4	44	14.2	29.16	32	10.5	0.34
1	0	68	1	7.88	5.67	16.3	0.07	0.2	2.94	0.82	3.85		12.8	204	50.4	88.9	41	13.5	28.7	32.2	18.1	0.26
1	0	57	1	8.24	5.67	15.9	0.03	0.17	2.16	0.8	5.08		11	280	49.1	86.6	38	12.6	28	32.4	13.5	0.31
1	0	59	1	7.26	5.4	15.2	0.05	0.08	2.11	0.73	4.29		12.3	204	47.3	87.6	42	14.3	28.1	32	16.7	0.25
1	0	62	0	9.26	3.93	11	0.09	0.14	1.57	0.53	6.93		11.9	305	35.5	90.3	39	13.1	28	31	16.1	0.36
1	0	70	0	9.02	4.8	12.9	0.03	0.23	3.51	0.61	4.65		11.7	289	40.5	84.2	43	14.2	24.8	31.9	14.1	0.34
1	0	48	1	8.81	5.08	15.7	0.04	0.13	2.27	0.7	5.67		11.8	188	45.7	90	38	12.1	30.9	34.4	16.03	0.22
1	0	70	1	7.2	4.19	13.2	0.01	0.4	1.7	0.9	4.2		8.8	155	38.1	90.9	43	14.4	31.4	34.6	16.7	0.13
1	0	38	1	10.55	5.93	15	0.07	0.3	3.5	0.73	5.95		9.6	356	50.4	85	44	14.7	27.5	32.29	10.6	0.34
1	0	49	1	10.87	4.69	14.4	0.07	0.36	2.52	0.57	7.34		9.69	270	42.5	90.6	40.6	12.6	30.6	33.79	16	0.26
1	0	67	1	9.23	4.53	14	0.03	0.1	1.14	0.66	7.29		11.7	258	42.9	94.7	38	12.6	30.9	32.6	15.7	0.3
1	0	72	1	10.32	4.24	12.1	0.02	0.01	0.38	0.62	9.3		9.5	293	38.9	91.9	42	14.5	28.5	31	16.1	0.27
1	0	72	1	7.68	4.12	12.9	0.07	0.3	2.23	0.75	4.32		10.8	196	39.5	93.6	39	12.9	30.6	32.7	12.8	0.21
1	0	72	1	5.71	4.38	10.9	0.08	0.2	0.95	0.27	4.21		8.4	274	35.1	80	55	18.3	24.8	31	15.5	0.23
1	0	72	1	5.53	4.03	14.9	0.04	0.09	1.07	0.46	3.87		11.2	159	45.3	112.4	43	14.6	37	32.9	12.5	0.18
1	0	48	1	10.06	5.78	14.6	0.2	0.11	1.86	1.12	6.76		9.9	325	43.4	75	53.1	22	25.3	33.6	12.7	0.32
1	0	63	1	8.14	4.13	10.6	0.01	0.04	0.79	0.72	6.58		9.9	249	34.2	82.6	45	15.5	25.6	31	10.3	0.25
1	0	68	0	7	4.38	13.5	0.01	0.01	2.29	0.3	4.4		10.8	304	40.7	92.8	43.4	14	30.7	33.1	17.1	0.32
1	0	28	0	7.5	4.34	13.1	0.01	0.01	0.7	0.5	6.3		8.4	199	38	87.5	39.8	13	30.1	34.4	16.7	0.16
1	0	76	1	11.04	4.43	12	0.12	0.14	2.56	1.27	6.95		11.2	268	38	85.8	46	16.3	27.1	31.6	13.7	0.3
1	0	65	0	6.27	4.61	13.4	0.04	0.16	2.77	0.44	2.86		10.4	304	41.4	89.8	37	12.3	29	32.4	12.1	0.31
1	0	64	1	5.79	5.57	15.8	0.01	0.14	1.56	0.72	3.31		11.8	200	49.3	88.5	39	13.6	28.4	32	15.4	0.24
1	0	67	1	9.75	4.3	12.6	0.02	0.11	1.34	0.61	7.67		12	168	39.4	91.4	40	13.2	29.2	32	15.2	0.2
1	0	77	0	7.18	4.55	12.2	0.02	0.19	1.38	0.54	5.05		10.6	173	39.7	87.1	42	14.7	26.8	30.7	12.1	0.18
1	0	75	1	7.23	4.26	12	0.13	0.69	2.42	0.79	3.2		9.9	272	37.6	94.2	39	13	30.1	31.9	10.6	0.27
1	1	51	0	7.28	5.46	14.7	0.03	0.13	2.34	0.51	4.26		10.4	339	46.3	84.8	40	12.7	26.9	31.7	12.1	0.35
1	0	70	1	6.51	5.63	15.8	0.04	0.06	2.35	0.64	3.42		11.3	242	50.3	89.3	40	13.5	28.1	31.4	13.8	0.27
1	0	58	0	8.48	4.57	13.2	0.08	0.45	2.75	0.47	4.73		10.4	268	39.29	86	42.1	13.7	28.9	33.6	12	0.28
1	0	58	1	10.09	5.33	14.8	0.03	0.03	1.3	0.62	8.11		8.9	322	42.8	80.2	41.9	14.2	27.7	34.5	15.9	0.28
1	0	62	1	7.7	5	14.4	0.09	0.46	2.52	0.47	3.89		11.5	273	44.8	89.6	40	12.5	28.8	32.1	14.1	0.31
1	0	67	1	8.96	5.51	16.89	0.03	0.1	1.96	0.86	6.01		10.5	252	53.5	97.1	40	12.7	30.7	31.6	11.8	0.26
1	0	74	1	11.43	6.17	16.89	0.11	0.34	3.05	0.92	7.01		11.8	269	52.8	85.6	43.6	14.4	27.4	32	16.1	0.32
1	0	58	1	6.4	4.55	12	0.12	0.12	2.64	0.31	3.31		7.3	268	38.7	85.2	43	14.8	26.4	31	15.4	0.19
1	0	64	1	8.08	4.36	12.9	0.04	0.28	1.89	0.7	5.16		10.5	154	38.5	88.3	43.9	13.6	29.6	33.5	11.7	0.16
1	0	68	1	9.15	3.96	11.1	0.07	0.24	1.09	0.61	7.14		10.19	193	34.7	87.6	49.1	15.3	28	32	11.5	0.2
1	0	47	0	11.19	4.84	13.7	0.05	0.19	3.08	0.52	7.35		10.1	323	42.1	87	41	13.5	28.3	32.5	11.6	0.33
1	0	57	1	7.39	4.63	14.7	0.05	0.11	1.93	0.39	4.9		9.5	247	43.8	94.4	40	12.5	31.7	33.6	10.3	0.23
1	0	71	1	4.96	4.09	12.1	0.06	0.59	0.83	0.6	2.88		11.3	142	36.5	89	41	13.5	29.5	33.2	13.9	0.16
1	0	55	0	8.21	4.67	12.6	0.05	0.05	1.37	0.44	6.3		10.5	361	41.2	88.2	45	15.2	27	30.6	12.2	0.38
1	0	65	1	7.84	4.44	12.8	0.04	0.16	1.42	0.9	5.32		10.6	325	41.3	93	44	14.5	28.8	31	12.1	0.34
1	0	62	1	7.04	3.25	10.8	0.07	0.24	1.19	0.62	4.92		13.2	191	32.79	100	46	15.3	33.2	32.9	17.3	0.25
1	0	75	1	10.89	5.21	15	0.06	0.11	2.23	0.92	7.57		10.6	240	47.4	91	39	13.2	28.8	31.6	11.6	0.25
1	0	78	1	7.67	4.67	13.4	0.04	0.31	1.47	0.67	5.18		10.19	211	40.1	85.9	42	13.7	28.7	33.4	13	0.22
1	0	71	0	8.59	4.61	13.9	0.03	0.12	3.09	0.64	4.71		11.9	145	42.2	91.5	43	13.9	30.2	32.9	15.7	0.17
1	0	60	0	3.24	4.42	12.6	0.01	0.09	1.11	0.37	1.66		11.7	160	38.79	87.8	38	12.9	28.5	32.5	15.3	0.19
1	0	71	1	8.86	4.3	11.7	0.07	0.41	0.68	0.77	6.93		13.5	225	37.29	86.5	47	15.5	27.1	31.4	19.6	0.3
1	0	53	1	8.59	4.5	13.6	0.03	0.07	1.95	0.52	6.02		10.4	289	40.79	90.7	37	12.6	30.2	33.29	11.6	0.3
1	0	60	1	10.07	4.75	15.1	0.05	0.1	1.53	0.86	7.53		10	330	47.2	99.4	51	17.1	31.8	32	10.8	0.33
1	0	78	1	8.9	4.84	14.7	0.05	0.26	2.75	0.71	5.13		9.69	246	43.6	90.1	40	13.2	30.4	33.7	9.8	0.24
1	0	63	1	7.66	5.76	16.3	0.07	0.12	1.8	0.69	4.98		11	195	48.4	84	48	16.5	28.3	33.7	14.5	0.21
1	0	58	1	8.75	5.2	11.9	0.11	0.27	3.74	0.79	3.84		9.9	508	39.79	76.5	58	20.2	22.9	29.9	10.9	0.5
1	0	62	0	6.51	4.21	11.4	0.03	0.02	0.93	0.32	5.21		10.9	275	37	87.9	50	17	27.1	30.8	12.6	0.3
1	0	61	1	7.67	4.82	14.9	0	0.46	2.7	0.6	3.85		9.9	204	43.5	90.2	33	11.9	30.9	34.29	11.6	0.2
1	0	69	0	6.03	5.07	12.2	0.03	0.37	1.94	0.4	3.29		9.69	260	38.6	76.09	43.6	15.5	24.1	31.6	15.9	0.25
1	0	72	0	6.8	4.29	12.7	0.01	0.01	2.2	0.3	3.7		7.7	301	37.1	86.5	41.1	14	29.6	34.2	16.1	0.23
1	0	47	1	5.99	4.51	15.5	0.03	0.09	1.54	0.49	3.84		12.4	159	46.1	102	37	12.1	34.29	33.6	15.5	0.2
1	0	78	1	9.11	5.55	14	0.07	0.22	1.82	0.8	6.21		10.9	236	43.1	77.7	42.1	15.3	25.2	32.5	14.7	0.26
0	2	53	0	4.92	4.12	12.5	0.03	0.12	3.78	0.39	2.6		10.5	276	37.29	90.5	39	13.3	30.3	35.5	11.5	0.28
0	2	49	0	7.66	5.2	15	0.03	0.13	2.39	0.45	4.66		11.7	299	42.9	82.5	38.3	12.7	28.8	35	14.9	0.35
0	2	38	1	9.5	5.09	15.2	0.01	0.01	2.1	0.3	7.12		8.3	327	44.1	86.6	38.3	12.6	29.8	34.4	15.9	0.2
0	2	59	0	9.66	4.93	12.4	0.06	0.14	2.14	0.55	6.77		9.19	276	38.9	78.9	41.9	14.6	25.2	31.9	9.69	0.25
0	2	70	1	8.07	4.36	11.7	0.06	0.45	1.41	1.1	6.05		9.6	258	36.29	83.3	48.6	16.3	26.8	32.2	9.69	0.28
0	2	66	0	4.76	5.2	14.2	0.02	0.06	1.7	0.3	2.68		10.6	186	44.4	85.4	36	12.4	27.3	32	13.1	0.2
0	2	44	0	3.59	4.61	12.9	0.01	0.02	0.83	0.47	2.25		10.9	233	40.6	88.1	37	12.6	28	31.8	13	0.25
0	2	42	0	7.62	4.59	12.2	0.08	0.24	1.77	0.73	4.8		10.4	248	38.29	83.3	37.2	12.2	26.5	31.9	11.8	0.25
0	2	75	0	7.97	4.59	11.9	0.08	0.36	2.61	0.6	4.32		9	387	38.5	83.9	42	13.7	25.9	30.9	9.5	0.35
0	2	67	0	8.18	6.28	12.1	0.03	0.27	2.24	0.56	5.07		10	100	38.9	61.9	48	17.2	19.3	31.1	11	0.25
0	2	68	0	6.84	4.63	12.6	0.02	0.08	2.09	0.49	4.19		10.1	216	39.29	84.9	40	13.5	27.2	32.4	11.4	0.22
0	2	73	0	7	4.32	13	0.06	0.1	2.56	0.59	3.69		10.1	274	40.79	94.4	39	13	30.1	31.9	11.3	0.28
0	2	64	0	7.19	4.44	12.2	0.03	0.16	2.41	0.53	4.05		11.3	259	37.4	84.2	42	14.4	27.5	32.6	13.8	0.28
0	2	31	1	7	5.6	16.5	0.04	0.11	2.1	0.48	4.26		10.3	252	49.3	88	38	12.4	29.5	33.5	12.7	0.26
0	2	58	0	9.33	4.96	12.4	0.03	0.23	2.82	0.47	5.78		9.8	388	39.6	79.8	39	13.5	25	31.3	10.6	0.38
0	2	61	1	9.09	4.96	14.3	0.05	0.11	3.01	0.45	5.47		9.9	208	41.5	83.7	37.9	12.5	28.8	34.5	11.5	0.21
0	2	47	1	7.54	5.27	14.8	0.06	0.51	2.29	0.36	4.32		8.9	278	45	85.4	37	12	28.1	32.9	9.3	0.25
0	2	55	0	8	3.98	12.5	0.04	0.31	2.49	0.48	4.68		10.6	269	36.1	90.7	42.6	13	31.4	34.6	12.2	0.38
0	2	60	0	9.59	4.86	13.5	0.04	0.01	0.99	0.28	8.27		10.1	301	40.79	84	40.6	13.2	27.8	33.1	12.2	0.3
0	2	49	1	9.11	5.52	15.5	0.07	0.18	3.24	0.77	4.86		10.4	246	46	83.3	38	12.6	28.1	33.7	12.8	0.26
0	2	58	0	7.61	4.88	14.1	0.03	0.06	2.62	0.62	4.28		9.3	263	41.8	85.7	37.4	12	28.9	33.7	9.4	0.24
0	2	67	1	5.96	4.5	10.7	0.05	0.24	1.43	0.56	3.67		9.19	392	33.6	74.7	50.8	18.8	23.8	31.8	9.4	0.36
0	2	67	0	7.29	4.72	12.3	0.05	0.05	1.24	0.36	5.59		9.9	247	38.29	81.09	44	14.8	26.1	32.1	10.3	0.24
0	2	65	0	9.9	4.38	12.9	0.11	0.26	3.54	0.64	5.35		10.4	280	39	89	37	12.4	29.5	33.1	12	0.28
0	2	68	0	9.08	4.9	13.2	0.06	0.2	3.1	0.67	5.05		10.4	273	41.8	85.3	44.3	14.3	26.9	31.6	11.8	0.28
0	2	74	1	5.54	4.7	14.4	0.01	0.13	1.4	0.64	3.36		10.1	201	44.1	94	40	13.4	30.6	32.5	16.5	0.2
0	2	47	1	7.9	5.15	17.1	0.01	0.01	2.2	0.7	4.7		7.6	242	48.8	94.7	42	12.7	33.1	35	16.5	0.18
0	2	80	0	8.69	5.86	14.8	0.07	0.08	2.21	0.76	5.57		10.19	384	50.5	86.2	50	18.5	25.3	29.3	11.1	0.39
0	2	67	0	7.09	4.53	11.9	0.04	0.25	2.5	0.61	3.68		10.8	265	37.6	83	43	14.1	26.3	31.6	12.9	0.28
0	2	65	1	8.91	5.65	16.89	0.05	0.17	2.58	1.11	5		11.1	133	52.3	92.6	38	12.7	29.9	32.29	13.5	0.15
0	2	48	0	8.94	4.54	12.7	0.07	0.09	3.18	0.67	4.94		11.1	335	37.4	82.4	38.6	12.9	28	34	13.9	0.37
0	2	59	1	5.45	4.87	13.9	0.02	0.07	1.42	0.5	3.44		9.6	272	40.9	84	39.9	13.1	28.5	34	10.4	0.26
0	2	57	1	6.04	4	12.8	0.02	0.03	2.15	0.5	3.34		10.6	211	36.79	92	39.7	11.8	32	34.79	12.2	0.22
0	2	35	1	7.5	4.24	13.1	0.1	0.2	3.5	0.7	3		7.4	287	37.2	87.8	40.3	13.1	30.8	35.1	16.89	0.21
0	2	41	1	5.85	5.01	15.5	0.05	0.6	2	0.53	2.66		10.5	244	45.7	91	39.1	11.7	30.9	33.9	12.4	0.26
0	2	59	1	8.23	4.9	14.8	0.06	0.2	3.03	0.95	3.99		10.9	322	44.9	91.6	41.1	12.5	30.2	33	12.8	0.25
0	2	48	1	7.08	5.88	16.89	0.03	0.2	3.28	0.5	3.07		10.19	217	50.4	85.9	39.1	12.6	28.7	32.5	12.1	0.22
0	2	54	0	6.72	4.57	12.9	0.05	0.2	2.48	0.51	3.58		10	241	38.2	83.6	39.2	13	28.2	33.79	11.5	0.24
0	2	60	0	5.65	4.55	13.7	0.07	0.4	2.29	0.4	2.43		9.8	256	41.4	91	41.9	12.6	30.1	33.1	11	0.25
0	2	48	0	6.07	4.96	13.9	0.07	0.11	2.72	0.46	2.71		11.3	248	43	86.7	40.4	12.9	28	33.29	13.3	0.28
0	2	53	0	5.8	4.15	12.5	0.05	0.13	2.49	0.57	2.54		10.6	255	36.4	87.7	39	12.6	30.5	34.29	13	0.27
0	2	69	1	9.42	5.11	14.6	0.05	0.28	1.89	1.34	5.85		10.6	257	46.9	91.8	43	13.5	28.6	31.1	12.5	0.27
0	2	59	1	11.67	4.71	13.8	0.05	0.41	2.94	1.13	7.13		10.19	327	41.7	88.5	47.6	14.5	29.3	33.1	11.9	0.33
0	2	57	1	9.27	4.88	15.3	0.04	0.27	3.74	0.82	4.4		9.8	298	45.2	92.6	43.9	13	31.4	33.79	11	0.28
0	2	61	1	7.16	5.14	14.4	0.05	0.44	1.94	0.53	4.21		9.9	396	44.8	87.2	39	12.7	28	32.1	10.8	0.39
0	2	74	0	8.56	4.29	11.9	0.04	0.24	2.25	0.61	5.44		10	333	37.4	87.2	43.3	13.4	27.7	31.8	10.8	0.33
0	2	63	1	9.33	4.3	12.9	0.06	0.3	3.43	0.65	4.88		10.19	181	37.1	86.3	39.2	12.5	30	34.79	10.6	0.19
0	2	48	1	9.69	4.8	13.8	0.1	0.1	3.3	0.6	4.59		8.9	282	39.9	83.2	38.5	12.5	28.8	34.6	17.5	0.25
0	2	67	0	7.4	4.78	13.4	0.01	0.3	2.4	0.5	4.2		8.1	259	39.5	82.8	40	13.4	28.2	34	16.2	0.2
0	2	73	0	8.14	4.55	13.7	0.07	0.35	2.38	0.76	4.58		9.69	234	40.2	88.4	37.3	11.6	30.1	34.1	11.2	0.23
0	2	53	1	4.8	5	15	0.03	0.02	1.59	0.52	2.65		9.6	231	44.1	88.2	39.5	12.3	30	34	10.1	0.22
0	2	42	1	7.25	5.36	15.7	0.03	0.19	1.68	0.42	4.93		10.6	218	47.2	88.1	43.8	13.6	29.3	33.29	12.5	0.23
0	2	78	0	8.75	4.84	13.3	0.11	0.27	2.78	0.85	4.74		10.5	310	42.3	87.4	41.1	13.1	27.5	31.4	12.6	0.32
0	2	43	1	8.5	5.18	14	0.1	0.1	1.8	1	5.6		9.6	336	42.3	81.59	39.4	13.7	27	33.1	16.89	0.32
0	2	75	1	7.8	3.73	10.1	0.12	0.79	2.42	1.05	3.42		10.8	275	31.9	85.5	46.4	15	27.1	31.7	12	0.3
0	2	53	0	7.97	4.92	14.4	0.01	0.18	2.43	0.74	4.61		9.5	754	44.7	90.9	39	13.6	29.3	32.2	10.19	0.72
0	2	45	0	9.08	4.13	13	0.07	0.12	3.26	0.74	4.88		8.6	253	37.29	90	39.6	12.5	27	33	8.6	0.22
0	2	61	1	6	5.07	15.3	0.01	0.01	1.7	0.4	3.8		8.69	205	44.4	87.5	42	14.9	30.1	34.4	16.89	0.17
0	2	61	0	7.61	5.07	14.2	0.1	0.17	2.36	0.6	4.38		9.3	339	44.7	88.2	42.6	13.2	28	31.8	10.1	0.31
0	2	52	0	9.02	5.3	13.4	0.08	0.19	3.99	0.6	4.17		9.8	324	41.8	78.9	43.2	15.1	25.3	32.1	11.1	0.32
0	2	52	0	8.97	4.99	15.1	0.3	0.08	3.25	0.78	4.83		9	366	45.6	91.4	39	12.6	30.3	33.1	9.69	0.33
0	2	71	1	6.47	4.28	13.6	0.02	0.24	2.13	0.53	3.53		10.9	188	39.2	91.6	41	12.4	31.8	34.7	12.2	0.2
0	2	63	0	8.89	4.59	13.5	0.04	0.12	2.54	0.51	5.68		11.2	176	41.3	89.8	38	12.8	29.3	32.7	14.7	0.2
0	2	57	1	9.55	4.13	12.8	0.1	0.19	3.39	0.74	5.13		9.5	301	38.6	93.5	47.4	13.8	31	33.2	10.1	0.28
0	2	60	1	8.33	4.3	13.5	0.02	0.31	2.5	0.67	4.82		10.19	227	40.29	93.5	42.5	12.2	31.3	33.5	11.6	0.23
0	2	78	0	6.59	4.09	11.8	0.04	0.07	2.71	0.44	3.33		10	219	37.5	91.5	42.4	12.8	28.3	31.5	11.1	0.22
0	2	65	1	7.01	5.3	15.8	0.03	0.34	1.98	0.87	3.79		10.19	268	47	88.7	43.7	13.4	29.8	33.6	11.3	0.27
0	2	59	0	7	4.4	10.7	0.05	0.18	2.02	0.59	4.11		10.3	353	35.5	80.7	46	16.1	24.3	30.1	11.5	0.36
0	2	55	1	7.68	4.13	12.2	0.05	0.11	2.54	0.63	4.34		11	224	38	91.8	40	13	29.3	32.1	13.3	0.25
0	2	54	1	6.93	4.92	15.2	0.09	0.18	2.15	0.52	3.99		10	218	44.1	89.6	43.9	13.3	30.9	34.5	10.7	0.22
0	2	62	0	8.36	4.03	12.1	0.06	0.18	2.39	0.74	5.08		10.6	404	38.2	94.8	42	13.2	30	31.7	12.3	0.43
0	2	59	1	6.46	4.49	13.1	0.08	0.18	1.47	0.69	4.04		8.8	327	40.29	89.8	39	12.5	29.2	32.5	9	0.28
0	2	65	1	7.78	4.88	15.2	0.06	0.15	2.96	0.68	3.93		10	145	44.6	91.2	43.8	13	31.1	34.1	12.2	0.15
0	2	69	1	7.16	5.25	15.8	0.05	0.11	1.77	0.72	4.51		8.8	223	44.7	85.1	39	12.1	30.1	35.29	8.8	0.19
0	2	50	0	8.39	4.08	10.9	0.05	0.24	2.95	0.69	4.46		9.3	318	35.29	86.5	43.8	13.8	26.7	30.9	9.6	0.3
0	2	63	0	6.39	5.13	14.2	0.04	0.28	2.46	0.31	3.3		9.4	329	44.7	87.1	40	12.1	27.7	31.8	10	0.31
0	2	55	0	7.35	4.65	14.1	0.03	0.11	2.77	0.68	3.76		8.69	304	40.29	86.7	38.5	12.3	30.3	35	9.3	0.26
0	2	67	0	7.452	4.84	14.8	0.09	0.13	2.27	0.9	4.07		10.5	197	43.6	89.9	42.9	13.1	30.5	33.9	11.8	0.21
0	2	50	0	6.48	6.27	12.2	0.05	0.11	2.39	0.35	3.58		10	285	39.5	85	39	13	30.1	33.5	12.5	0.21
0	2	50	1	8.3	5.51	16.1	0.01	0.1	2.1	0.6	5.5		9	209	47.6	86.3	39.8	13.1	29.2	33.79	17.89	0.18
0	2	52	0	6.57	4.59	13.7	0.02	0.09	2.27	0.32	3.87		9.4	218	38.9	84.7	40.6	13.2	29.8	35.2	9.69	0.12
0	2	54	0	8.53	4.45	13.7	0.04	0.12	3	0.6	4.78		10.19	311	42	94.4	40	13.1	30.8	32.6	11.5	0.32
0	2	45	0	6.37	4.63	14.9	0.02	0.15	3.3	0.38	2.52		9.5	295	42.5	91.6	40.3	12.1	32.1	35.1	10.1	0.28
0	2	71	0	6.82	4.76	13.7	0.01	0.08	2.16	0.45	4.12		10.5	248	40.9	85.9	41.4	12.2	28.8	35.5	12.1	0.26
0	2	48	0	9.76	4.84	14.1	0.06	0.47	4.16	0.59	4.48		9.3	443	43.7	90.3	41	13.5	29.1	32.29	10.1	0.41
0	2	66	1	4.71	5.31	15.7	0.03	0.12	1.28	0.37	2.91		9.5	187	46	86.6	37	12.4	29.6	34.1	10	0.18
0	2	54	1	6.81	4.05	13.3	0.06	0.37	2.11	0.65	3.62		10.19	204	37.79	93.3	41.1	11.9	32.79	35.2	11.2	0.21
0	2	76	0	7.75	4.12	11.6	0.04	0.24	2.04	0.56	4.86		9.5	277	35.79	86.9	41	13.5	28.2	32.4	10.1	0.26
0	2	79	1	8.81	4.61	13.9	0.06	0.23	2.04	0.62	5.85		10.7	258	41.3	89.6	43	13.8	30.2	33.7	13.8	0.28
0	2	44	1	10.38	5.29	16.7	0.03	0.18	2.29	0.71	7.17		9.69	206	44.6	88.1	42.9	13.3	31.6	35.79	10.6	0.2
0	2	74	0	6.56	4.51	12.6	0.02	0.17	2.68	0.89	2.8		10.5	250	38.29	84.7	38	12.8	27.9	32.9	11.9	0.26
0	2	79	0	4.94	4.38	12.2	0.04	0.08	1.35	0.79	2.68		9.5	327	38	86.6	42	14.5	27.8	32.1	10.5	0.32
0	2	57	1	9.77	4.11	12.1	0.04	0.09	2.86	0.89	5.86		8.8	257	36.29	88.3	45.9	14.1	29.14	33.28	8.69	0.23
0	2	75	1	5.48	4.41	13.5	0.03	0.14	1.28	0.41	3.62		11.1	198	42.4	96	44.1	12.4	30.6	32.79	13.5	0.22
0	2	55	0	8.66	4.46	12	0.05	0.11	2.78	0.56	5.18		10.6	287	37.6	84.3	42.7	14	26.9	31.9	12.5	0.3
0	2	42	1	4.91	5.17	15.5	0.04	0.16	2.16	0.43	2.12		10.8	215	45.9	88.8	38	11.9	30	33.7	12.5	0.23
0	2	58	1	7.01	4.58	13.9	0.06	0.25	2.34	0.63	3.73		11.7	236	42.5	92.8	41.9	12.2	30.3	32.7	13.6	0.28
0	2	41	1	8.31	4.97	14	0.05	0.3	2.27	0.74	4.94		9.4	265	42.4	85.3	39	12.6	28.2	33	10.1	0.25
0	2	48	1	6.1	4.62	14.4	0.01	0.01	1.4	0.2	4.5		10.19	128	42.1	91.1	41.1	12.9	31.2	34.2	16.7	0.13
0	2	60	1	8.64	4.45	12.9	0.05	0.14	2.56	0.5	5.39		10.19	231	40.7	91.5	40	13	29	31.7	11.5	0.24
0	2	60	1	8.19	4.9	14.9	0.03	0.23	2.29	0.61	5.03		9.8	232	44.9	91.6	43.4	12.9	30.4	33.2	10.7	0.23
0	2	68	0	6.93	4.88	13.3	0.06	0.16	2.45	0.71	3.55		10.19	266	42.8	87.5	50.4	15.8	27.2	31.1	12.3	0.27
0	2	58	0	8.42	4.43	13.2	0.06	0.39	3.07	0.85	4.05		11.6	207	39.6	89.4	41	12.3	29.8	33.29	14.8	0.24
0	2	45	0	5.05	4.36	10.7	0.02	0.16	1.7	0.26	2.91		9.19	256	34	78	56.4	20.3	24.5	31.5	10	0.23
0	2	72	1	3.56	4.7	14.9	0.01	0.12	0.89	0.49	2.04		10.5	155	43.8	93.2	38	11.9	31.7	34	12.5	0.16
0	2	57	0	8.14	4.13	12	0.08	0.14	3.05	0.44	4.43		11	276	37.5	90.8	40	12.9	29.1	32	12.9	0.3
0	2	61	1	4.93	4.8	14.3	0.04	0.12	1.94	0.4	2.43		11.4	235	42.7	89	39	12.2	29.8	33.5	14.9	0.27
0	2	75	1	7.08	4.43	14.1	0.04	0.44	2.63	0.57	3.39		9.1	244	41.7	94.1	40	12.7	31.8	33.79	9.8	0.22
0	2	54	0	5.99	5.07	13.6	0.02	0.13	2	0.48	3.36		12.4	222	43.4	85.6	42	13.8	26.8	31.3	16.3	0.27
0	2	58	1	7.84	4.97	15.6	0.02	0.1	2.97	0.5	4.25		9.5	239	46.1	92.8	41	13.2	31.4	33.79	10.3	0.23
0	2	58	0	7.07	4.51	14	0.05	0.33	2	0.48	4.21		10.7	309	44.1	97.8	42	13.5	31	31.7	12.2	0.33
0	2	70	0	6.09	4.75	11.9	0.05	0.39	1.88	0.53	3.24		9.6	369	39.7	83.6	45.7	15	25	30	10.19	0.35
0	2	38	0	8.67	4.84	14.6	0.08	0.14	2.97	0.83	4.65		9.69	301	43.1	88.9	38.6	11.9	30.1	33.9	10.19	0.28
0	2	59	1	6.15	5.27	15.7	0.06	0.13	2.62	0.4	2.94		10.7	229	46.3	87.9	41	13	24.8	33.9	12.6	0.24
0	2	58	0	5.21	4.66	13.8	0.01	0.06	0.82	0.39	3.93		9.4	176	40.4	86.7	43.9	14	29.6	34.2	9.8	0.17
0	2	72	0	6.19	4.34	14.3	0.04	0.09	2.15	0.53	3.38		10.6	212	40.4	92.9	38	12.2	32.9	35.4	12.3	0.23
0	2	68	1	7.13	4.8	15.2	0.06	0.12	2.35	0.76	3.84		11	181	46.1	96	40	12.7	31.7	33	13.1	0.2
0	2	49	1	6.37	5.78	15.9	0.08	0.19	2.12	0.56	3.42		10.6	274	48.4	83.9	43	13.2	27.5	32.79	11.8	0.28
0	2	48	0	5.78	4.62	12.4	0.04	0.1	2.04	0.39	3.2		10.4	260	39.6	85.7	49.2	15.7	26.8	31.3	11.8	0.27
0	2	73	1	5.3	3.85	11.8	0.03	0.26	1.08	0.48	3.45		9.6	173	36.9	95.8	45.3	12.9	30.6	32	9.5	0.17
0	2	63	1	7.88	4.92	12.4	0.06	0.1	1.77	0.5	5.45		11.1	202	40.9	83.1	42.5	14.2	25.2	30.3	11.1	0.22
0	2	48	1	9.77	4.75	14.4	0.02	0.09	1.86	0.62	7.19		10.9	180	42.5	89.5	43.2	13.2	30.3	33.9	13	0.2
0	2	60	1	6.73	4.63	14.2	0.05	0.06	2.74	0.54	3.34		12.4	147	43.4	93.5	37	12.3	30.6	32.7	16.89	0.18
0	2	70	1	6.34	4.41	12.1	0.05	0.17	2.21	0.56	3.35		9.9	277	38.5	87.3	41	13.7	27.4	31.4	10.8	0.27
0	2	52	0	8.49	4.55	14.5	0.03	0.09	1.62	0.94	5.81		10.9	232	43.1	94.5	39	12.7	31.8	33.6	14.8	0.24
0	2	40	1	5.91	4.32	13.7	0.03	0.39	2.04	0.65	2.79		10.6	310	41.9	97	44.2	12.4	31.7	32.7	12.3	0.33
0	2	55	0	7.4	4.41	13.6	0.04	0.18	2.5	0.59	4.08		10.4	268	41.3	93.7	36	11.9	30.8	32.9	11.9	0.28
0	2	42	0	8.24	4.66	14.8	0.03	0.1	2.81	0.6	4.7		11.4	263	42.8	91.8	41.1	12.2	31.8	34.6	14.2	0.3
0	2	60	0	7.44	3.91	12.5	0.05	0.19	3.66	0.46	3.08		8.69	305	37.71	94.7	44.1	12.8	31.3	33.1	8.9	0.26
0	2	53	0	8.77	4.41	12.9	0.09	0.35	2.85	0.61	4.87		10	267	38	86.2	46.4	14.7	29.3	33.9	11.1	0.27
0	2	58	0	9.33	4.96	12.4	0.03	0.23	2.82	0.47	5.78		9.8	388	39.6	79.8	43	13.5	25	31.3	10.6	0.38
0	2	60	1	6.92	4.8	14.5	0.05	0.06	1.86	0.37	4.58		10.8	203	43.8	91.3	41	13.1	30.2	33.1	12.7	0.27
0	2	46	1	3.3	5.78	16.3	0.02	0.02	1.58	0.31	1.37		10.1	251	48.1	83.2	38	11.9	28.2	33.9	11.8	0.25
0	2	63	0	5.86	3.55	10.9	0.02	0.16	1.31	0.39	3.98		11.2	231	33.4	94.1	41	13.1	30.7	32.6	13.1	0.26
0	2	61	0	7.45	4.37	11.9	0.07	0.03	2.97	0.52	3.86		11.6	232	36.29	83.1	41.2	13.8	27.2	32.79	14.9	0.27
0	2	50	0	6.73	5.18	11.7	0.02	0.04	1.58	0.48	4.61		10	344	38.5	74.3	44.3	16.8	22.6	30.4	11.3	0.34
0	2	57	0	10.67	5.13	16.1	0.16	0.36	4.47	1.14	4.53		10.1	282	46.6	90.8	48.6	14.5	31.4	34.5	11.4	0.28
0	2	77	1	4.09	4.34	13.2	0.01	0.21	1.5	0.4	1.98		8.5	156	40.2	92.6	56.8	16.6	30.4	32.79	9.4	0.13
0	2	58	0	7.51	4.15	11.2	0.04	0.11	2.45	0.64	4.26		11.4	243	35.4	85.3	43.1	13.9	27	31.6	15	0.28
0	2	47	1	9.35	5.01	14.9	0.04	0.16	2.85	0.75	5.55		10.9	145	44.4	88.6	40	13.1	29.7	33.6	12.7	0.16
0	2	66	1	8.51	4.72	14.7	0.03	0.15	2.11	0.68	5.54		8.1	242	41.7	88.3	44	14	31.1	35.29	7.9	0.19
0	2	51	1	6.92	5.47	16	0.03	0.11	2.42	0.44	3.92		9.3	273	46.4	84.8	38	12.3	29.3	34.5	9.8	0.25
0	2	71	0	6.91	3.83	10.9	0.03	0.1	1.66	0.4	4.72		11.2	196	34.7	90.6	44	15.1	28.5	31.4	14.1	0.22
0	2	61	1	9.52	5.34	14.9	0.08	0.51	3.26	0.91	4.76		10.4	173	46	86.1	40	13.2	27.9	32.4	12.7	0.18
0	2	64	1	6.72	5.17	15.9	0.03	0.17	2.79	0.4	3.3		11.8	186	47.1	91.1	38	11.8	30.8	33.71	15.7	0.22
0	2	65	0	6.99	4.63	13.1	0.05	0.08	2.6	0.66	3.6		11.8	308	38.4	82.8	40	12.8	28.2	34.1	15.9	0.37
0	2	49	0	8.71	4.72	13.9	0.08	0.19	3.41	0.56	4.47		9.8	465	41.9	88.8	39	12.6	29.4	33.2	11.2	0.46
0	2	58	0	8.01	5.18	13.5	0.04	0.08	2.02	0.51	5.35		10	278	42.2	81.5	41.1	14.1	26.1	32	11.6	0.26
0	2	58	1	7.79	4.59	12.8	0.03	0.04	1.12	0.44	6.16		8.8	238	39.2	85.2	44	14.5	27.8	32.7	8.69	0.21
0	2	57	0	6.87	4.44	12.8	0.05	0.04	2.5	0.5	3.78		11.7	285	39.5	89	38	11.9	28.8	32.4	14.6	0.33
0	2	50	1	9.44	5.52	16	0.03	0.11	3.51	0.65	5.15		10.7	219	46	84.9	39	12.5	29.5	34.79	12.7	0.23
0	2	51	0	8.74	4.76	13.7	0.03	0.09	2.38	0.63	5.61		9.9	319	41.3	86.8	40	12.9	28.8	33.2	10.6	0.31
0	2	48	0	7.92	4.3	12.4	0.04	0.11	2.75	0.64	4.38		9.8	267	38.6	89.8	38.8	11.8	28.8	32.1	10.9	0.26
0	2	70	1	6.41	4.78	14.9	0.05	0.44	1.97	0.55	3.4		10.6	211	42.6	89.1	42.4	13	31.2	35	12.1	0.22
0	2	58	0	8.59	5.16	14	0.03	0.24	2.14	0.5	5.68		10.9	258	43	83.3	41.6	13.7	27.1	32.6	12.8	0.28
0	2	49	0	7.92	5.17	15.6	0.06	0.15	2.54	0.47	4.7		10.3	282	47	90.9	40	13.2	30.2	33.2	11.2	0.28
0	2	53	0	6.13	4.82	13.4	0.03	0.07	2.63	0.53	2.87		9.9	307	39.79	82.6	39	12.5	27.8	33.7	10.4	0.31
0	2	79	0	7.63	5.13	13.7	0.05	0.18	2.6	0.56	4.24		10.3	341	43.9	85.6	49.2	15.9	26.8	31.2	12	0.35
0	2	78	1	6.79	4.32	12.2	0.07	0.07	2.61	0.6	3.44		10.19	173	37.9	86.7	45.8	14.6	28.2	32.2	11.1	0.18
0	2	63	1	7.89	5.52	14.5	0.05	0.17	3.42	0.52	3.73		12.8	209	46.8	84.8	42	14.5	26.3	31	17.5	0.27
0	2	74	1	6.57	4.3	12.6	0.06	0.1	2.16	0.67	3.58		10.1	369	39.2	91.2	45	15.2	29.3	32.1	11.1	0.37
0	2	55	1	7.48	4.68	13.7	0.04	0.15	1.68	0.63	4.98		9.6	208	39	83.9	37.9	12.6	29.5	35.1	9.6	0.2
0	2	52	0	11.83	5	14.6	0.08	0.16	2.35	0.66	8.58		9.4	327	44.5	89	43.2	13.2	29.2	32.79	9.9	0.31
0	2	51	0	6.8	4.59	13.3	0.04	0.07	1.91	0.41	4.37		10	182	39.79	86.3	40.7	13	29	33.4	11.8	0.18
0	2	80	1	4.49	4.4	12.5	0.02	0.09	1.46	0.37	2.54		11.5	244	39.29	89.3	42.2	13	28.4	31.8	14.9	0.28
0	2	63	1	9.85	4.72	13.8	0.03	0.17	3.81	0.86	4.98		11.4	232	39.6	83.9	39.9	13.2	29.2	34.79	14.2	0.26
0	2	46	1	5.53	5.42	15.9	0.04	0.13	1.83	0.34	3.19		11.1	201	46.2	85.2	40	12.9	29.3	34.4	14.4	0.22
0	2	51	1	9.68	4.69	14.5	0.09	1.15	2.27	0.87	5.24		8.8	371	42	89.6	40	13.2	30.9	34.5	8.8	0.33
1	0	69	1	5.58	4.33	10.8	0.05	0.2	0.67	0.63	4.03		9.3	124	36.29	83.8	52.9	17.2	24.9	29.8	9.69	0.12
1	0	69	1	7.11	4.42	10.8	0.04	0.25	0.67	1.06	5.09		9.1	126	37.2	84.2	52.3	17.1	24.4	29	9.69	0.11
1	0	80	1	9.5	5.05	13.4	0.11	0.38	2.65	0.75	5.61		12.3	154	43.1	85.3	46.7	15	26.5	31.1	14.9	0.19
1	0	73	1	8.14	5.58	16.2	0.05	0.08	1.78	0.78	5.45		11.2	243	48.5	86.9	46.4	14.6	29	33.4	13.1	0.27
1	0	60	1	12.2	5.24	13.9	0.07	0.03	1.67	1.18	9.25		11.5	255	42.6	81.3	54.4	19	26.5	32.6	17.1	0.28
1	0	77	0	9.14	4.44	11.5	0.09	0.71	1.91	1	5.43		9.5	381	35.2	79.3	45.1	15.8	25.9	32.7	9.5	0.36
1	0	60	1	10.85	5.37	14.1	0.11	0.07	1.62	0.97	8.08		10.8	245	44	81.9	53.8	18.8	26.5	32	13.4	0.26
1	0	60	1	7.06	4.2	10.7	0.11	0.22	1.51	0.54	4.68		12.9	287	33.6	80	47.6	16.39	25.5	31.8	17.3	0.37
1	0	75	0	5.51	4.88	12.9	0.1	0.01	0.56	0.08	5.15		11.1	200	40	81.8	48.3	16.3	24.4	32.29	13.5	0.22
1	0	66	0	9.67	4.98	12.5	0.08	0.01	2.91	0.95	5.72		11.4	336	41.5	83.3	47.1	15.7	25.1	30	13.7	0.38
1	0	73	1	9.68	5.23	15.2	0.01	0.19	1.2	0.47	7.76		11.5	221	46.1	88.1	45.8	14.3	29	33	15.4	0.26
0	2	54	1	7	4.05	12.5	0.04	0.12	2.09	0.67	4.08		10.19	220	35.6	87.9	43.3	13.4	31	35	11.4	0.22
0	2	51	1	5.11	5.29	16.3	0.07	0.13	2.08	0.52	2.31		10.9	265	48.7	92.1	37	11.8	31	33	12.7	0.28
0	2	72	0	8.67	4.54	12.3	0.06	0.25	2.54	1.02	4.8		9.69	254	39.74	87.7	42.6	12.2	28	32	11.1	0.23
0	2	58	1	7.79	5.39	16	0.04	0.06	2.1	0.51	5.08		10.19	273	48.1	89.2	43.4	13.6	30	33	11	0.28
0	2	68	0	8.21	5.34	11.3	0.04	0.16	4.09	0.67	3.25		10.4	266	36.2	67.8	43.2	19	21	31	12.6	0.28
0	2	37	1	6.37	5.01	14.6	0.07	0.25	2.49	0.59	2.97		10.8	265	43.7	87.2	39.4	12.3	29	33	13.3	0.28
0	2	53	1	9.38	5.26	16.2	0.06	0.11	3.19	0.53	5.49		10.8	315	47.7	90.7	38	12.1	31	34	12.5	0.34
0	2	52	1	10.57	5.5	15.6	0.05	0.16	3.06	0.75	6.55		9.19	316	47.4	86.3	42	14.6	28	32	16.1	0.29
0	2	51	1	6.94	5.25	16.5	0.06	0.15	2.31	0.55	3.87		9.9	263	46.9	89.3	41	12.5	31	35	11.7	0.26
0	2	65	1	7.36	4.82	13.9	0.03	0.17	1.92	0.43	4.8		9.4	241	41	85.1	37.4	12.2	29	34	10.19	0.23
0	2	64	1	9.09	4.46	13.3	0.04	0.18	2	0.93	5.94		10.9	208	40.9	91.7	40	13.5	30	33	13.2	0.23
0	2	67	1	6.15	5.15	14.9	0.07	0.99	0.52	0.52	2.96		9.5	190	43.6	84.7	45.1	14.6	29	34	11.2	0.18
